# Supplementary material for: Review of clinical trials and guidelines for children and youth with mucopolysaccharidosis: outcome selection and measurement
Source: Orphanet J Rare Dis. 2024 Oct 23;19:393. doi: 10.1186/s13023-024-03364-x (PMC11520150; doi:10.1186/s13023-024-03364-x)
Supplement: Supplementary file 3 — Additional file 3. [file 13023_2024_3364_MOESM3_ESM.xlsx]

## Sheet: Sheet1
DATA EXTRACTION FORM																							DATA VERIFICATION
BIBLIOGRAPHICAL INFORMATION						STUDY DETAILS			POPULATION DETAILS				INTERVENTION/EXPOSURE DETAILS	COMPARATOR DETAILS	OUTCOME DETAILS (add a row for each additional outcome)								Extracted by	Verified by	Confirmed by	Verification notes
Covidence ID	Title	Year	First Author (Last Name) (*for trial registrations add URL here)	Journal	Country of Publication	Study design	Single/multi centre, single/multi country	Time period	Age - Inclusion Criteria	Age - Included Participants	MPS Subtype	Sample Size	Describe the intervention/exposure	Describe the comparator	Outcome name	Re-named outcome	Outcome definition	Outcome details	Describe scale/tool used to measure outcome	Was the scale/tool validated?	Reference for validation	Core Area
