# Supplementary material for: Review of clinical trials and guidelines for children and youth with mucopolysaccharidosis: outcome selection and measurement
Source: Orphanet J Rare Dis. 2024 Oct 23;19:393. doi: 10.1186/s13023-024-03364-x (PMC11520150; doi:10.1186/s13023-024-03364-x)
Supplement: Supplementary file 4 — Additional file 4. [file 13023_2024_3364_MOESM4_ESM.xlsx]

## Sheet: Review dataset
BIBLIOGRAPHICAL INFORMATION						STUDY DETAILS				POPULATION DETAILS					INTERVENTION/EXPOSURE DETAILS		COMPARATOR DETAILS	OUTCOME DETAILS (add a row for each additional outcome)
Covidence ID	Title	Year (article published or trial first registered/posted)	First Author (Last Name) or trial registrations URL	Journal or register	Country of Publication	Study design	*Study design category	Single/multi centre, single/multi country	Time period	Age - Inclusion Criteria	Age - Included Participants	*Category of trial participants	MPS Subtype	Sample size	Describe the intervention/exposure	*Intervention category	Describe the comparator	Outcome name	Unique outcome	Outcome definition	Outcome details	Describe scale/tool used to measure outcome	Was the scale/tool validated?	Reference for validation	Core Area	Core Area (Domain)
4	Recommendations for the management of MPS IVA: systematic evidence- and consensus-based guidance	2019	Akyol	Orphanet Journal of Rare Diseases	South Africa	Guideline	Guideline	N/A	N/A	Children and adults	N/A	N/A	MPS IVA	N/A	N/A	N/A	N/A	Activities of daily living (ADL)	Activities of daily living		Recommended annually and to measure the effect of ERT	As assessed by functional tests [6MWT/T25FW]), age-appropriate ADL questionnaires (e.g. MPS Health Assessment Questionnaire [MPS HAQ])			Life Impact	Child and caregiver/family impact
4	Recommendations for the management of MPS IVA: systematic evidence- and consensus-based guidance	2019	Akyol	Orphanet Journal of Rare Diseases	South Africa	Guideline	Guideline	N/A	N/A	Children and adults	N/A	N/A	MPS IVA	N/A	N/A	N/A	N/A	Functional ability	Activities of daily living			comprehensive medical history and multi-system evaluation			Life Impact	Child and caregiver/family impact
38	Final results of the phase 1/2, open-label clinical study of intravenous recombinant human N-acetyl-a-D-glucosaminidase (SBC-103) in children with mucopolysaccharidosis IIIB	2019	Whitley	Molecular Genetics and Metabolism	USA	Phase 1/2 open-label study	Trial	Multicentre, multi country	Approximately 2 years	≥2 and <12 years of age	Median: 59 months; Max: 12, Min: 77 months	Children	MPS IIIB	11	Part 1: 0.3 ,1.0 or 3.0mg/kg every 2 weeks recombinant human NAGLU enzyme Part 2: 1.0 or 3.0mg/kg every 2 weeks recombinant human NAGLU enzyme Part 3: 5.0 or 10mg/kg every two weeks recombinant human NAGLU enzyme	ERT	No comparator	Adaptive function	Activities of daily living		BSID-III: administered to patients with a mean VABS-II age equivilant of <3.5 years and KABC-II was administered to patients with a VABS-II age of ≥ 3.5 years.	Potential treatment effects on adaptive and cognitive function were assessed through parent interview using VABS-II		[14] S.S. Sparrow, D.V. Cicchetti, D.A. Balla, Vineland Adaptive Behavior Scales, Second Edition (Vineland-II), American Guidance Service, Circle Pines, MN, 2005. [17] S.A. Jones, C. Breen, F. Heap, S. Rust, J. de Ruijter, E. Tump, J.P. Marchal, L. Pan, Y. Qiu, J.K. Chung, N. Nair, P.A. Haslett, A.J. Barbier, F.A. Wijburg, A phase 1/2 study of intrathecal heparan-N-sulfatase in patients with muco…	Life Impact	Child and caregiver/family impact
53	An Extension Study to Evaluate the Safety and Efficacy of HGT-1410 Administration in Pediatric Patients with Sanfilippo Syndrome Type A	2015	https://trialsearch.who.int/Trial2.aspx?TrialID=EUCTR2014-003960-20-GB	ICTRP	N/A	Trial registration; Phase II, open-label, randomized extension interventional clinical trial	Trial registration	Multinational	120 weeks	<18	N/A	N/A	MPS IIIA	17	Recombinant human heparan N-sulfatase (rhHNS)	ERT	NR	Adaptive behavioral function; Raw scores	Activities of daily living			Assessed by Vineland Adaptive Behavior Scales, Second Edition (VABS-II)			Life Impact	Child and caregiver/family impact
53	An Extension Study to Evaluate the Safety and Efficacy of HGT-1410 Administration in Pediatric Patients with Sanfilippo Syndrome Type A	2015	https://trialsearch.who.int/Trial2.aspx?TrialID=EUCTR2014-003960-20-GB	ICTRP	N/A	Trial registration; Phase II, open-label, randomized extension interventional clinical trial	Trial registration	Multinational	120 weeks	<18	N/A	N/A	MPS IIIA	17	Recombinant human heparan N-sulfatase (rhHNS)	ERT	NR	Adaptive behavioral function; Age-equivalent scores	Activities of daily living			Assessed by Vineland Adaptive Behavior Scales, Second Edition (VABS-II)			Life Impact	Child and caregiver/family impact
53	An Extension Study to Evaluate the Safety and Efficacy of HGT-1410 Administration in Pediatric Patients with Sanfilippo Syndrome Type A	2015	https://trialsearch.who.int/Trial2.aspx?TrialID=EUCTR2014-003960-20-GB	ICTRP	N/A	Trial registration; Phase II, open-label, randomized extension interventional clinical trial	Trial registration	Multinational	120 weeks	<18	N/A	N/A	MPS IIIA	17	Recombinant human heparan N-sulfatase (rhHNS)	ERT	NR	Adaptive behavioral function; DQ scores	Activities of daily living			Assessed by Vineland Adaptive Behavior Scales, Second Edition (VABS-II)			Life Impact	Child and caregiver/family impact
67	Study of Intrathecal Idursulfase-IT Administered in Conjunction With Elaprase® in Pediatric Patients With Hunter Syndrome and Early Cognitive Impairment (AIM-IT)	2014	https://clinicaltrials.gov/ct2/show/NCT02055118	ClinicalTrials.gov	N/A	Controlled, randomized, two-arm, parallel assignment, open-label, assessor-blinded study	Trial registration	Multicentre	12 months	0-18 years	N/A	N/A	MPS II	58	idursulfase-IT 10 mg	ERT	standard of care treatment with IV Elaprase only	Adaptive behaviors - composite score	Activities of daily living		Adaptive behaviors include the ability to cope with environmental changes, to learn new everyday skills, and to demonstrate independence. This test measures the following 4 key domains: communication, daily living skills, socialization, motor skills, and the adaptive behavior composite (a composite of the other 4 domains)	Vineland Adaptive Behavior Scales, Second Edition (VABS-II) Adaptive Behavior Composite (ABC) Score; The ABC score ranges from 20 to 160 on which higher scores indicate a higher level of adaptive functioning. A positive change value indicates improvement in adaptive functioning.			Life Impact	Child and caregiver/family impact
67	Study of Intrathecal Idursulfase-IT Administered in Conjunction With Elaprase® in Pediatric Patients With Hunter Syndrome and Early Cognitive Impairment (AIM-IT)	2014	https://clinicaltrials.gov/ct2/show/NCT02055118	ClinicalTrials.gov	N/A	Controlled, randomized, two-arm, parallel assignment, open-label, assessor-blinded study	Trial registration	Multicentre	12 months	0-18 years	N/A	N/A	MPS II	58	idursulfase-IT 10 mg	ERT	standard of care treatment with IV Elaprase only	Adaptive behaviors - standard scores	Activities of daily living		Adaptive behaviors include the ability to cope with environmental changes, to learn new everyday skills, and to demonstrate independence. This test measures the following 4 key domains: communication, daily living skills, socialization, motor skills, and the adaptive behavior composite (a composite of the other 4 domains)	Vineland Adaptive Behavior Scales, Second Edition (VABS-II); The standard scores represent a score (mean = 100 and standard deviation of 15) on which higher scores indicate a higher level of cognitive ability. A positive change value indicates improvement in adaptive functioning. Communication, daily living skills, socialization and motor skills domains were reported here. The range for individua…			Life Impact	Child and caregiver/family impact
67	Study of Intrathecal Idursulfase-IT Administered in Conjunction With Elaprase® in Pediatric Patients With Hunter Syndrome and Early Cognitive Impairment (AIM-IT)	2014	https://clinicaltrials.gov/ct2/show/NCT02055118	ClinicalTrials.gov	N/A	Controlled, randomized, two-arm, parallel assignment, open-label, assessor-blinded study	Trial registration	Multicentre	12 months	0-18 years	N/A	N/A	MPS II	58	idursulfase-IT 10 mg	ERT	standard of care treatment with IV Elaprase only	Adaptive behaviors - age-equivalent scores	Activities of daily living		Adaptive behaviors include the ability to cope with environmental changes, to learn new everyday skills, and to demonstrate independence. This test measures the following 4 key domains: communication, daily living skills, socialization, motor skills, and the adaptive behavior composite (a composite of the other 4 domains)	Vineland Adaptive Behavior Scales, Second Edition (VABS-II); The mean age equivalent score is obtained by averaging out the age-equivalent scores for the all the sub-domains except for Gross and Fine motor skills (range: 0, unbound). A positive value indicates improvement in health and cognition.			Life Impact	Child and caregiver/family impact
67	Study of Intrathecal Idursulfase-IT Administered in Conjunction With Elaprase® in Pediatric Patients With Hunter Syndrome and Early Cognitive Impairment (AIM-IT)	2014	https://clinicaltrials.gov/ct2/show/NCT02055118	ClinicalTrials.gov	N/A	Controlled, randomized, two-arm, parallel assignment, open-label, assessor-blinded study	Trial registration	Multicentre	12 months	0-18 years	N/A	N/A	MPS II	58	idursulfase-IT 10 mg	ERT	standard of care treatment with IV Elaprase only	Adaptive behaviors - development quotient (DQ)	Activities of daily living		Adaptive behaviors include the ability to cope with environmental changes, to learn new everyday skills, and to demonstrate independence. This test measures the following 4 key domains: communication, daily living skills, socialization, motor skills, and the adaptive behavior composite (a composite of the other 4 domains)	Vineland Adaptive Behavior Scales, Second Edition (VABS-II)			Life Impact	Child and caregiver/family impact
67	Study of Intrathecal Idursulfase-IT Administered in Conjunction With Elaprase® in Pediatric Patients With Hunter Syndrome and Early Cognitive Impairment (AIM-IT)	2014	https://clinicaltrials.gov/ct2/show/NCT02055118	ClinicalTrials.gov	N/A	Controlled, randomized, two-arm, parallel assignment, open-label, assessor-blinded study	Trial registration	Multicentre	12 months	0-18 years	N/A	N/A	MPS II	58	idursulfase-IT 10 mg	ERT	standard of care treatment with IV Elaprase only	Adaptive behaviors - V-scale score	Activities of daily living		Adaptive behaviors include the ability to cope with environmental changes, to learn new everyday skills, and to demonstrate independence. This test measures the following 4 key domains: communication, daily living skills, socialization, motor skills, and the adaptive behavior composite (a composite of the other 4 domains)	Vineland Adaptive Behavior Scales, Second Edition (VABS-II)			Life Impact	Child and caregiver/family impact
67	Study of Intrathecal Idursulfase-IT Administered in Conjunction With Elaprase® in Pediatric Patients With Hunter Syndrome and Early Cognitive Impairment (AIM-IT)	2014	https://clinicaltrials.gov/ct2/show/NCT02055118	ClinicalTrials.gov	N/A	Controlled, randomized, two-arm, parallel assignment, open-label, assessor-blinded study	Trial registration	Multicentre	12 months	0-18 years	N/A	N/A	MPS II	58	idursulfase-IT 10 mg	ERT	standard of care treatment with IV Elaprase only	Maladaptive behavior - V-scale score	Activities of daily living		Maladaptive behavior index is a composite of the internalizing, externalizing, and other types of undesirable behavior that may interfere with the individual's adaptive functioning	Vineland Adaptive Behavior Scales, Second Edition (VABS-II); The V-scale scores represent a score (mean = 15 and standard deviation of 3; range: 1-24) on which higher scores indicate greater maladaptive behaviors. A positive change value indicates increase of maladaptive behavior.			Life Impact	Child and caregiver/family impact
449	Safety and efficacy of enzyme replacement therapy with idursulfase beta in children aged younger than 6 years with Hunter syndrome	2015	Sohn	Molecular Genetics and Metabolism	Korea	Single arm, open-label, clinical trial	Trial	Single center	52 weeks	< 6 years of age	Mean: 3.6 ± 0.8 years	Children	MPS II	6	Idursulfase beta (0.5mg/kg/week)	ERT	No comparator	Developmental milestones	Activities of daily living		Domains assessed were: personal/social, adaptive fine motor, language, and gross motor	Assessed with the Denver developmental screening test (DDST) II. The results of the DDST were presented as the average of caclulated quotients (the observed scores/expected scores for age) for each of the four domains in the test		W.K. Frankenburg, J. Dodds, P. Archer, H. Shapiro, B. Bresnick, The Denver II: a major revision and restandardization of the Denver Developmental Screening Test, Pediatrics 89 (1992) 91–97	Life Impact	Child and caregiver/family impact
883	A Phase Ⅲ Study of JR-141 in Patients With Mucopolysaccharidosis II	2020	https://clinicaltrials.gov/ct2/show/NCT04573023	ClinicalTrials.gov	N/A	Phase III randomized, assessor-blinded, active-controlled, parallel assignment interventional trial	Trial registration	Multicenter, multicountry (global)	105 weeks	Cohort A: 30-71 months old; Cohort B: ≥6 years	N/A	N/A	MPS II	50	JR-141 IV infusion, 2.0 mg/kg/week	ERT	standard of care: IV infusions of idursulfase/Elaprase; rescue arm: switching between the 2 arms	Toileting abilities survey	Activities of daily living		Cohort A & B	Toileting Abilities Survey			Life Impact	Child and caregiver/family impact
883	A Phase Ⅲ Study of JR-141 in Patients With Mucopolysaccharidosis II	2020	https://clinicaltrials.gov/ct2/show/NCT04573023	ClinicalTrials.gov	N/A	Phase III randomized, assessor-blinded, active-controlled, parallel assignment interventional trial	Trial registration	Multicenter, multicountry (global)	105 weeks	Cohort A: 30-71 months old; Cohort B: ≥6 years	N/A	N/A	MPS II	50	JR-141 IV infusion, 2.0 mg/kg/week	ERT	standard of care: IV infusions of idursulfase/Elaprase; rescue arm: switching between the 2 arms	Adaptive behavioral testing	Activities of daily living		Cohort A	Vineland Adaptive Behavior Scales			Life Impact	Child and caregiver/family impact
1799	Long-term outcomes of patients with mucopolysaccharidosis VI treated with galsulfase enzyme replacement therapy since infancy	2021	Garcia	Molecular Genetics and Metabolism	USA	Prospective evaluation using data from phase 4: ASB-008 study and clinical data collected at least 5 years after completion of the study	Trial	Multicenter	> 5 years	n/a	10.5, 10.5, 7.9	Children	MPS VI	3	1.0mg/kg/week galsulfase	ERT	2.0mg/kg/week galsulfase	Activities of daily living	Activities of daily living		Comprises 30 items in eight domains, i.e. dressing and grooming, arising, eating,walking, hygiene, reach, grip, and other activities	Childhood Health Assessment Questionnaire (CHAQ)		J. Pouchot, J.P. Larbre, I. Lemelle, et al., Validation of the French version of the childhoodmhealth assessment questionnaire (CHAQ) in juvenile idiopathic arthritis, Joint Bone Spine 69 (2002) 468–481.	Life Impact	Child and caregiver/family impact
1822	Long-term, open-label extension study of idursulfase in the treatment of Hunter Syndrome	2011	Muenzer	Genetics in Medicine	USA	Long-term, open-label extension study clinical trial	Trial	Multicentered, multinational	2 years	NR	Mean(range): 14.5 (5.4-30.9) years	Children and adults	MPS II	94	0.5 mg/kg recombinant human iduronate-2-sulfatase (Elaprase)	ERT	No comparator	Functional status	Activities of daily living			Child Health Assessment Questionnaire Disability Index Score (CHAQ DIS). The self-reported CHAQ questionnaire was completed by all patients aged 12 years or older, and the parent questionnaire was completed by all parents or guardians. Scores range from 0 (no problem) to 3(unable to perform), and changes of 0.13 to 0.25 are considered to be clinically important improvements in function... The CHA…	Yes - the CHAQ is a validated instrument that assesses eight domains of physical function based on the responses to 30 questions and presents an overall summary score (standard disability index)	Singh G, Athreya BH, Fries JF, Goldsmith DP. Measurement of health status in children with juvenile rheumatoid arthritis. Arthritis Rheum 1994;37: 1761–1769.	Life Impact	Child and caregiver/family impact
1946	Treatment of hip dysplasia in patients with mucopolysaccharidosis type I after hematopoietic stem cell transplantation: results of an international consensus procedure	2013	Langereis	Orphanet Journal of Rare Diseases	The Netherlands	Guideline	Guideline	N/A	N/A	N/A	N/A	N/A	MPS I	N/A	HSCT	HSCT	N/A	Disability	Activities of daily living						Life Impact	Child and caregiver/family impact
1955	Intracerebral Administration of Adeno-Associated Viral Vector Serotype rh.10 Carrying Human SGSH and SUMF1 cDNAs in Children with Mucopolysaccharidosis Type IIIA Disease: Results of a Phase I/II Trial	2014	Tardieu	Human Gene Therapy	France	open-label, single-arm, monocentric, phase I/II clinical trial	Trial	single centre	12 months	18 months - 6 years old	range: 2 years 8 month - 6 years 7 months	Children	MPS IIIA	4	intracerebral administration of AAVrh.10 carrying the human SGSH and SUMF1 cDNAs, combined with immunosuppressive treatment	Gene therapy	No comparator	Vineland adaptive behavior scale (Vineland-II test)	Activities of daily living		subscales: socialization, communication, motricity, daily living skills	Vineland Adaptive Behaviour Scale (VABS-II) (by a trained neuropsychologist)	Unclear	Sparrow, S.S., Balla, D.A., and Ciccheti, D.V. (1984).VinelandAdaptive Behavior Scales (Survey Form)(American Gui-dance Service Inc., Minneapolis, MN).	Life Impact	Child and caregiver/family impact
1975	Multi-domain impact of elosulfase alfa in Morquio A syndrome in the pivotal phase III trial	2015	Hendriksz	Molecular Genetics and Metabolism	UK	Phase III, double-blind, randomized, placebo-controlled	Trial	Multicenter, multinational	24 weeks	≥5 years of age	5-57 years of age	Children and adults	MPS IVA	176	Group 1: 2.0mg/kg/week elosulfase alfa; Group 2: 2.0mg/kg/every other week ekosulfase alfa	ERT	Group 3: placebo	Activities of daily living	Activities of daily living		Includes assessments of self care, mobility, and the extent of required caregiver assistance in the performance of activities	Assessed using MPS-HAQ, a 52 question instrument originally developed to assess self-care and mobility in patients with MPS I and currently used by an international MPS I registry (https:// www.lsdregistry.net/mpsiregistry/hcp/partic/mreg_hc_p_healthassess.asp). Domains covered by the MPS-HAQ are self-care (27 questions related to eating/drinking, dressing, bathing, grooming, tooth brushing, and …		Currently used in an international MPS I registry: https:// www.lsdregistry.net/mpsiregistry/hcp/partic/mreg_hc_p_healthassess.	Life Impact	Child and caregiver/family impact
1976	International Guidelines for the Management and Treatment of Morquio A Syndrome	2015	Hendriksz	American Journal of Medical Genetics	UK	Guideline	Guideline	International	N/A	N/A	N/A	N/A	MPS IVA	N/A	N/A	N/A	N/A	activities of daily living	Activities of daily living		part of disease burden; assessed annually	"Information on the disease impact on ADL can be obtained using previously discussed functional tests (e.g.,6MWT/T25FW, pinch/grip test and functional dexterity test), open-ended questions, and reproducible, age-appropriate ADL questionnaires such as the MPS Health Assessment Questionnaire (MPS HAQ) [Harmatz et al., 2013]"		Harmatz P, Mengel KE, Giugliani R, Valayannopoulos V, Lin SP, Parini R,Guffon N, Burton BK, Hendriksz CJ, Mitchell J, Martins A, Jones S, Guelbert N,Vellodi A,Hollak C,Slasor P,Decker C.2013.The Morquio A Clinical Assessment Program: Baseline results illustrating progressive,multisystemic clinical impairments in Morquio A subjects. Mol Genet Metab 109:54–61.	Life Impact	Child and caregiver/family impact
1979	Diagnostic evaluation, monitoring, and perioperative management of spinal cord compression in patients with Morquio syndrome	2015	Charrow	Molecular Genetics and Metabolism	USA	Guideline	Guideline	multi-national, multi-disciplinary	N/A	N/A	N/A	N/A	MPS IVA	N/A	N/A	N/A	N/A	limitations of daily acitivities	Activities of daily living		part of musculoskeletal involvement; assessed yearly	Medical history			Life Impact	Child and caregiver/family impact
2032	Individual heat map assessments demonstrate vestronidase alfa treatment response in a highly heterogeneous mucopolysaccharidosis VII study population	2019	Haller	JMID Reports	USA	Phase 3, randomized, placebo-controlled, blind-start (or single-crossover)	Trial	Multinational	48 weeks	5-35 years	8-25 (9 subjects were <18)	Children and adults	MPS VII	12	Intravenous vestronidase alfa 4 mg/kg	ERT	placebo	Self-care	Activities of daily living		includes dressing, eating and drinking, hygiene, caregiver assistance	CPE, MPS HAQ			Life Impact	Child and caregiver/family impact
2056	Intracerebral gene therapy in children with mucopolysaccharidosis type IIIB syndrome: an uncontrolled phase 1/2 clinical trial	2017	Tardieu	Lancet Neurol	France	uncontrolled, phase I/II clinical trial	Trial	multi-centre, multi-country	30 months	18 mos to 4 years	20-53 months	Children	MPS IIIB	4	16 deposits of a recombinant adenoassociated viral vector serotype 2/5 (rAAV2/5) encoding human NAGLU in the brain and cerebellum combined with immunosuppressive therapy	Gene therapy	no comparator	Vineland Adaptive Behaviour Scale	Activities of daily living			Vineland Adaptive Behaviour Scale			Life Impact	Child and caregiver/family impact
2087	Diagnosis and follow-up of patients with Hunter syndrome in Spain	2018	González-Gutiérrez-Solana	Medicine	Spain	Guideline	Guideline	Single country	N/A	N/A	N/A	N/A	MPS II	N/A	N/A	N/A	N/A	Functionality	Activities of daily living		Every 12 months	Functionality scale			Life Impact	Child and caregiver/family impact
2087	Diagnosis and follow-up of patients with Hunter syndrome in Spain	2018	González-Gutiérrez-Solana	Medicine	Spain	Guideline	Guideline	Single country	N/A	N/A	N/A	N/A	MPS II	N/A	N/A	N/A	N/A	Psychomotor developmental milestones	Activities of daily living		Every 6 months during the first 2 years, then every 12 months				Life Impact	Child and caregiver/family impact
2092	Intrathecal heparan-N-sulfastase in patients with Sanfilippo syndrome type A: A phase IIb randomized trial	2019	Wijburg	Molecular Genetics and Metabolism	USA	Phase IIb, randomized (1:1:1)	Trial		48 weeks	12-48 months	mean age 31.9 (SD 9.3) months	Children	MPS IIIA	21	heparan-N-sulfatas intrathecal 45mg administered every 2 weeks or every 4 weeks	ERT	no treatment	change in adaptive behaviour composite score	Activities of daily living		neurocognitive effects; domains: communication, daily living skills, socialization, motor skills	Vineland Adaptive Behavior Scale, Second Edition			Life Impact	Child and caregiver/family impact
2095	Treatment of thoracolumbar kyphosis in patients with mucopolysaccharidosis type I: results of an international consensus procedure	2019	Kuiper	Orphanet Journal of Rare Diseases	Netherlands	Guideline	Guideline	N/A	N/A	N/A	N/A	N/A	MPS I	N/A	N/A	N/A	N/A	Activities of daily living	Activities of daily living						Life Impact	Child and caregiver/family impact
2105	Recommendations for the management of MPS VI: systematic evidence- and consensus-based guidance	2019	Akyol	Orphanet Journal of Rare Diseases	Brazil	Guideline	Guideline	Multi-national	N/A	N/A	Adults and Pediatrics	N/A	MPS VI	N/A	N/A	N/A	N/A	activities of daily living	Activities of daily living		part of disease burden; recommended to measure annually and to measure the efficacy of ERT	as assessed by functional tests [6MWT/T25FW]) and age-appropriate ADL questionnaires (e.g. MPS Health Assessment Questionnaire [MPS HAQ])	not in the specific disorders		Life Impact	Child and caregiver/family impact
2105	Recommendations for the management of MPS VI: systematic evidence- and consensus-based guidance	2019	Akyol	Orphanet Journal of Rare Diseases	Brazil	Guideline	Guideline	Multi-national	N/A	N/A	Adults and Pediatrics	N/A	MPS VI	N/A	N/A	N/A	N/A	functional ability	Activities of daily living			comprehensive medical history and multi-system evaluation			Life Impact	Child and caregiver/family impact
2194	The role of enzyme replacement therapy in severe Hunter syndrome—an expert panel consensus	2012	Muenzer	Eur J Pediatr	USA	Guideline	Guideline	International	N/A	N/A	N/A	N/A	MPS II	N/A	Enzyme replacement therapy	ERT	N/A	Objective milestones	Activities of daily living		e.g., getting out of bed, climbing stairs, improved appetite, etc.	Parent report			Life Impact	Child and caregiver/family impact
2203	Guidelines for diagnosis and treatment of Hunter Syndrome for clinicians in Latin America	2014	Giugliani	Genetics and Molecular Biology	Brazil	Guideline	Guideline	Latin America	n/a	n/a	n/a	N/A	MPS II	N/A	n/a	N/A	n/a	Daily activities	Activities of daily living			FIM (Functional Independence Measure) and PEDI (Pediatric Evaluation of Disabilities Inventory) scales			Life Impact	Child and caregiver/family impact
2203	Guidelines for diagnosis and treatment of Hunter Syndrome for clinicians in Latin America	2014	Giugliani	Genetics and Molecular Biology	Brazil	Guideline	Guideline	Latin America	n/a	n/a	n/a	N/A	MPS II	N/A	n/a	N/A	n/a	Developmental milestones	Activities of daily living		In patients receiving ERT	Clinical evaluation			Life Impact	Child and caregiver/family impact
2236	Pilot study of the safety and effect of adalimumab on pain, physical, and musculoskeletal disease in mupolysaccharidosis types I and II	2017	Polgreen	Molecular Genetics and Metabolism Reports	USA	Randomized, double-blinded, placebo-conrolled crossover study	Trial	NR	32 weeks	≥ 5 years of age	6 & 15 years old	Children	MPS I-H, MPS II	2	Adalimumab (20mg [weight 15 - 30kg]) or 40mg[≥30kg])	TNF-α inhibitor	Placebo (saline)	Physical function	Activities of daily living		Tool evaluates parent-report limitations in their child's physical function in activities such as play, getting around school, climbing stairs, and taking care of activities of daily living (eating, dressing, bathing, going to the toilet)	Children's Health Questionnaire - Parent Form 50 (CHQ-PF50) Physical Function (PF) Score and Physical Summary (PhS) Score			Life Impact	Child and caregiver/family impact
2241	Therapy development for the mucopolysaccharidoses: Updated consensus recommendations for neuropsychological endpoints	2020	van der Lee	Molecular Genetics and Metabolism	USA	Guideline	Guideline	multi-national	N/A	N/A	N/A	N/A	MPS (general)	N/A	N/A	N/A	N/A	adaptive skills	Activities of daily living			In patients with MPS disorders of all ages, the recommended instrument to measure adaptive skills is the Vineland Adaptive Behavior Scales, Second Edition (Vineland-2) or Third Edition (Vineland- 3), using the standard interview format		[51] K.A. Delaney, et al., Methods of neurodevelopmental assessment in children with neurodegenerative disease: Sanfilippo syndrome, JIMD Rep 13 (2014) 129–137. [52] S. Sparrow, D.V. Cicchetti, C. Saulnier, Vineland adaptive behavior scales, Third edition, Pearson Assessments, Bloomington, MN, USA, 2016 (Vineland-III): Technical Manual.	Life Impact	Child and caregiver/family impact
2265	Iduronate-2-sulfatase fused with anti-hTfR antibody, pabinafusp alfa, for MPS-II: A phase 2 trial in Brazil	2021	Giugliani	Molecular Therapy	Japan	Open-label, randomized, parallel-group phase 2 clinical trial	Trial	Single country, multi-centre	26 weeks	NR	Mean ± SD: 13.27 ± 14.01	Children and adults	MPS II	19	Group 1: 1.0mg/kg/week of pabinafusp alfa administered intravenously	ERT	Group 2: 2.0mg/kg/week of pabinafusp alfa administered intravenously Group 3: 4.0mg/kg/week of pabinafusp alfa administered intravenously	Adaptive behavioral function	Activities of daily living		Measure of adaptive function; 11 subdomains; 3 major subdomains: communication (receptive language, expressive language, written language), daily living skills (personal, domestic, community), socialization (interpersonal relationships, play and leisure time, coping skills)	The Vineland Adaptive Behaviour Scale, second edition (VABS-II)			Life Impact	Child and caregiver/family impact
2451	Study of Long Term Safety and Clinical Outcomes of Idursulfase IT and Elaprase Treatment in Pediatric Participants Who Have Completed Study HGT-HIT-094	2015	https://clinicaltrials.gov/ct2/show/NCT02412787	ClinicalTrials.gov	N/A	Phase II/III open-label extension study	Trial registration	Multi country	480 weeks	Up to 18 years old	N/A	N/A	MPS II	49	10mg of idursulfase-IT intrathecally via intrathecal drug delivery device (IDDD) or lumbar puncture (LP) once every 28 days along with standard-of-care therapy with Elaprase for 480 weeks. Participants who are younger than 3 years of age will receive an adjusted dose of 7.5 mg (greater than [>] 8 months to 30 months of age) and 10 mg (>30 months to 3 years of age) of idursulfase-IT.	ERT	No comparator	Adaptive behaviors - standard scores	Activities of daily living			Vineland Adaptive Behavior Scales, Second Edition (VABS-II)			Life Impact	Child and caregiver/family impact
2451	Study of Long Term Safety and Clinical Outcomes of Idursulfase IT and Elaprase Treatment in Pediatric Participants Who Have Completed Study HGT-HIT-094	2015	https://clinicaltrials.gov/ct2/show/NCT02412787	ClinicalTrials.gov	N/A	Phase II/III open-label extension study	Trial registration	Multi country	480 weeks	Up to 18 years old	N/A	N/A	MPS II	49	10mg of idursulfase-IT intrathecally via intrathecal drug delivery device (IDDD) or lumbar puncture (LP) once every 28 days along with standard-of-care therapy with Elaprase for 480 weeks. Participants who are younger than 3 years of age will receive an adjusted dose of 7.5 mg (greater than [>] 8 months to 30 months of age) and 10 mg (>30 months to 3 years of age) of idursulfase-IT.	ERT	No comparator	Adaptive behaviors - standard composite scores	Activities of daily living			Vineland Adaptive Behavior Scales, Second Edition (VABS-II)			Life Impact	Child and caregiver/family impact
2451	Study of Long Term Safety and Clinical Outcomes of Idursulfase IT and Elaprase Treatment in Pediatric Participants Who Have Completed Study HGT-HIT-094	2015	https://clinicaltrials.gov/ct2/show/NCT02412787	ClinicalTrials.gov	N/A	Phase II/III open-label extension study	Trial registration	Multi country	480 weeks	Up to 18 years old	N/A	N/A	MPS II	49	10mg of idursulfase-IT intrathecally via intrathecal drug delivery device (IDDD) or lumbar puncture (LP) once every 28 days along with standard-of-care therapy with Elaprase for 480 weeks. Participants who are younger than 3 years of age will receive an adjusted dose of 7.5 mg (greater than [>] 8 months to 30 months of age) and 10 mg (>30 months to 3 years of age) of idursulfase-IT.	ERT	No comparator	Adative behaviors - age equivalents score	Activities of daily living			Vineland Adaptive Behavior Scales, Second Edition (VABS-II)			Life Impact	Child and caregiver/family impact
2451	Study of Long Term Safety and Clinical Outcomes of Idursulfase IT and Elaprase Treatment in Pediatric Participants Who Have Completed Study HGT-HIT-094	2015	https://clinicaltrials.gov/ct2/show/NCT02412787	ClinicalTrials.gov	N/A	Phase II/III open-label extension study	Trial registration	Multi country	480 weeks	Up to 18 years old	N/A	N/A	MPS II	49	10mg of idursulfase-IT intrathecally via intrathecal drug delivery device (IDDD) or lumbar puncture (LP) once every 28 days along with standard-of-care therapy with Elaprase for 480 weeks. Participants who are younger than 3 years of age will receive an adjusted dose of 7.5 mg (greater than [>] 8 months to 30 months of age) and 10 mg (>30 months to 3 years of age) of idursulfase-IT.	ERT	No comparator	Adaptive behaviors - developmental quotients (DQ)	Activities of daily living			Vineland Adaptive Behavior Scales, Second Edition (VABS-II)			Life Impact	Child and caregiver/family impact
2451	Study of Long Term Safety and Clinical Outcomes of Idursulfase IT and Elaprase Treatment in Pediatric Participants Who Have Completed Study HGT-HIT-094	2015	https://clinicaltrials.gov/ct2/show/NCT02412787	ClinicalTrials.gov	N/A	Phase II/III open-label extension study	Trial registration	Multi country	480 weeks	Up to 18 years old	N/A	N/A	MPS II	49	10mg of idursulfase-IT intrathecally via intrathecal drug delivery device (IDDD) or lumbar puncture (LP) once every 28 days along with standard-of-care therapy with Elaprase for 480 weeks. Participants who are younger than 3 years of age will receive an adjusted dose of 7.5 mg (greater than [>] 8 months to 30 months of age) and 10 mg (>30 months to 3 years of age) of idursulfase-IT.	ERT	No comparator	Adaptive behaviors - v-scores	Activities of daily living			Vineland Adaptive Behavior Scales, Second Edition (VABS-II)			Life Impact	Child and caregiver/family impact
2451	Study of Long Term Safety and Clinical Outcomes of Idursulfase IT and Elaprase Treatment in Pediatric Participants Who Have Completed Study HGT-HIT-094	2015	https://clinicaltrials.gov/ct2/show/NCT02412787	ClinicalTrials.gov	N/A	Phase II/III open-label extension study	Trial registration	Multi country	480 weeks	Up to 18 years old	N/A	N/A	MPS II	49	10mg of idursulfase-IT intrathecally via intrathecal drug delivery device (IDDD) or lumbar puncture (LP) once every 28 days along with standard-of-care therapy with Elaprase for 480 weeks. Participants who are younger than 3 years of age will receive an adjusted dose of 7.5 mg (greater than [>] 8 months to 30 months of age) and 10 mg (>30 months to 3 years of age) of idursulfase-IT.	ERT	No comparator	Maladaptive behaviors	Activities of daily living			Vineland Adaptive Behavior Scales, Second Edition (VABS-II)			Life Impact	Child and caregiver/family impact
2451	Study of Long Term Safety and Clinical Outcomes of Idursulfase IT and Elaprase Treatment in Pediatric Participants Who Have Completed Study HGT-HIT-094	2015	https://clinicaltrials.gov/ct2/show/NCT02412787	ClinicalTrials.gov	N/A	Phase II/III open-label extension study	Trial registration	Multi country	480 weeks	Up to 18 years old	N/A	N/A	MPS II	49	10mg of idursulfase-IT intrathecally via intrathecal drug delivery device (IDDD) or lumbar puncture (LP) once every 28 days along with standard-of-care therapy with Elaprase for 480 weeks. Participants who are younger than 3 years of age will receive an adjusted dose of 7.5 mg (greater than [>] 8 months to 30 months of age) and 10 mg (>30 months to 3 years of age) of idursulfase-IT.	ERT	No comparator	Maladaptive behaviors - v-scale scores	Activities of daily living			Vineland Adaptive Behavior Scales, Second Edition (VABS-II)			Life Impact	Child and caregiver/family impact
2459	Gene Transfer Study of ABO-102 in Patients With Middle and Advanced Phases of MPS IIIA Disease	2019	https://clinicaltrials.gov/ct2/show/NCT04088734	ClinicalTrials.gov	N/A	Phase I/II, open label, single-dose, gene transfer study	Trial registration	Multi-country	24 months	2-17 years	N/A	N/A	MPS IIIA	12	ABO-102 (scAAV9.U1a.hSGSH) administered by intravenous injection through a peripheral limb vein at a dose of 3 X 10^13 vg/kg	Gene therapy	N/A	Adaptive age equivalent score	Activities of daily living			Parent report using the Vineland Adaptive Behavior Scale II Survey form			Life Impact	Child and caregiver/family impact
2475	Long-term Evaluation on Height and Weight in Patients With MPS II Who Started Treatment at < 6 Years of Age	2015	https://clinicaltrials.gov/ct2/show/NCT02455622	ClinicalTrials.gov	N/A	Phase IV, open-label, long term clinical trial	Trial registration	Mutlicenter	> 5 years	Up to 6 years of age	N/A	N/A	MPS II	21	0.5mg/kg IV infusions of Elaprase weekly	ERT	No comparator	Impact of illness on ability to function in daily life	Activities of daily living			Childhood Health Assessment Questionnaire (CHAQ Parent Report)			Life Impact	Child and caregiver/family impact
2475	Long-term Evaluation on Height and Weight in Patients With MPS II Who Started Treatment at < 6 Years of Age	2015	https://clinicaltrials.gov/ct2/show/NCT02455622	ClinicalTrials.gov	N/A	Phase IV, open-label, long term clinical trial	Trial registration	Mutlicenter	> 5 years	Up to 6 years of age	N/A	N/A	MPS II	21	0.5mg/kg IV infusions of Elaprase weekly	ERT	No comparator	Adaptive Behaviour	Activities of daily living			Vineland Adaptive Behaviour Scales (VABS-III)			Life Impact	Child and caregiver/family impact
2478	A Study to Assess the Safety and Tolerability of SOBI003 in Pediatric MPS IIIA Patients	2018	https://ClinicalTrials.gov/show/NCT03423186	ClinicalTrials.gov	N/A	Phase 1/2, Open, Non-controlled, Parallel, Sequential Ascending Multiple-dose, Multicenter Study	Trial registration	Multicentre	24 weeks	12-72 months	N/A	N/A	MPS IIIA	6	Dose 1 group: SOBI003 (Modified recombinant human sulphamidase) dose 3 mg/kg once weekly via i.v. infusion	ERT	Dose 2 group: SOBI003 (Modified recombinant human sulphamidase) dose 10 mg/kg once weekly via i.v. infusion	Adaptive behavior age-equivalence score	Activities of daily living	Age in months of the typical and normal individual who would achieve the same result as the one who was tested.	The Vineland-II contains 5 domains each with 2-3 subdomains. The main domains are: Communication, Daily Living Skills, Socialization, Motor Skills, and Maladaptive Behavior.	Vineland™ Adaptive Behavior Scales, Expanded Interview Form, Second edition (VABS-II)			Life Impact	Child and caregiver/family impact
2479	A Study to Assess the Safety, Tolerability, and Efficacy of Long-term SOBI003 Treatment in Pediatric MPS IIIA Patients	2019	https://ClinicalTrials.gov/show/NCT03811028	ClinicalTrials.gov	N/A	Phase 1/2, open-label, single-arm extension study	Trial registration	Multicentre	80 weeks	18-78 months	N/A	N/A	MPS IIIA	6	SOBI003 (modified recombinant human sulphamidase) weekly i.v. infusion. Dose will be adjusted to the highest dose that has been declared safe by the safety review committee on the FIH study.	ERT	N/A	Adaptive behavior age-equivalence score	Activities of daily living	Age in months of the typical and normal individual who would achieve the same result as the one who was tested.	The Vineland-II contains 5 domains each with 2-3 subdomains. The main domains are: Communication, Daily Living Skills, Socialization, Motor Skills, and Maladaptive Behavior.	Vineland™ Adaptive Behavior Scales, Expanded Interview Form, Second edition (VABS-II)			Life Impact	Child and caregiver/family impact
2566	A Treatment Extension Study of Mucopolysaccharidosis Type IIIB	2018	https://clinicaltrials.gov/ct2/show/NCT03784287	ClinicalTrials.gov	N/A	Phase II open-label extension study	Trial registration	Multi-centre, multi-country	Up to 240 weeks	0-18 years	N/A	N/A	MPS IIIB	20	AX 250 (Chimeric fusion of recombinant human alpha-N-acetylglucosaminidase and truncated human insulin-like growth factor 2 (rhNAGLU-IGF2)) at the MTTD established in 250-201, 300mg administered weekly by ICV infusion	ERT	N/A	Adaptive function	Activities of daily living			Vineland Adaptive Behavior Scales, 2nd edition (VABS-II)			Life Impact	Child and caregiver/family impact
2568	RGX-121 Gene Therapy in Patients With MPS II (Hunter Syndrome)	2018	https://ClinicalTrials.gov/show/NCT03566043	ClinicalTrials.gov	N/A	Phase I/II, open-label, single arm dose, escalation study	Trial registration	Multicenter	104 weeks	≥4 months to <5 years	N/A	N/A	MPS II	18	Dose Escalation of Recombinant adeno-associated virus serotype 9 capsid containing human iduronate-2-sulfatase expression cassette Dose 1: 1.3x10^10 GC/g brain mass of RGX-121 Dose 2: 6.5x10^10 GC/g brain mass of RGX-121 Dose 2 (Expanded Cohort): 6.5x10^10 GC/g brain mass of RGX-121 Dose 3: 2.0x10^11 GC/g brain mass of RGX-121 Dose 3 (Expanded Cohort): 2.0x10^11 GC/g brain mass of RGX-121 (Poly-A…	Gene therapy	No comparator	Adaptive function	Activities of daily living		Included in neurodevelopmental parameters	Bayley Scales of Infant and Toddler Development, 3rd Edition (BSID-III) or Kaufman Assessment Battery for Children, 2nd Edition (KABC-II). Based on their mean age equivalence score on the Vineland Adaptive Behavior Scales (outcome #7) , the child will be assessed using either the BSID-III (for scores of <36 months or </=42 months and unable to complete the KABC-II) OR the KABC-II (for scores of >…			Life Impact	Child and caregiver/family impact
2568	RGX-121 Gene Therapy in Patients With MPS II (Hunter Syndrome)	2018	https://ClinicalTrials.gov/show/NCT03566043	ClinicalTrials.gov	N/A	Phase I/II, open-label, single arm dose, escalation study	Trial registration	Multicenter	104 weeks	≥4 months to <5 years	N/A	N/A	MPS II	18	Dose Escalation of Recombinant adeno-associated virus serotype 9 capsid containing human iduronate-2-sulfatase expression cassette Dose 1: 1.3x10^10 GC/g brain mass of RGX-121 Dose 2: 6.5x10^10 GC/g brain mass of RGX-121 Dose 2 (Expanded Cohort): 6.5x10^10 GC/g brain mass of RGX-121 Dose 3: 2.0x10^11 GC/g brain mass of RGX-121 Dose 3 (Expanded Cohort): 2.0x10^11 GC/g brain mass of RGX-121 (Poly-A…	Gene therapy	No comparator	Adaptive function - mean age equivalence score	Activities of daily living			Vineland Adaptive Behavior Scales			Life Impact	Child and caregiver/family impact
2584	Gene Therapy With Modified Autologous Hematopoietic Stem Cells for Patients With Mucopolysaccharidosis Type IIIA	2019	https://clinicaltrials.gov/ct2/show/NCT04201405	ClinicalTrials.gov	N/A	Phase I-II, open label study	Trial registration	Single centre, single country (UK)	up to 3 years	3-24 months	N/A	N/A	MPS IIIA	3 to 5	Hematopoietic stem cell gene therapy (autologous CD34+ cells transduced with a lentiviral vector containing the human SGSH gene)	Gene therapy	N/A	Daily living	Activities of daily living			Measured using the Children sleep Questionnaire against natural history data			Life Impact	Child and caregiver/family impact
2584	Gene Therapy With Modified Autologous Hematopoietic Stem Cells for Patients With Mucopolysaccharidosis Type IIIA	2019	https://clinicaltrials.gov/ct2/show/NCT04201405	ClinicalTrials.gov	N/A	Phase I-II, open label study	Trial registration	Single centre, single country (UK)	up to 3 years	3-24 months	N/A	N/A	MPS IIIA	3 to 5	Hematopoietic stem cell gene therapy (autologous CD34+ cells transduced with a lentiviral vector containing the human SGSH gene)	Gene therapy	N/A	Adaptive behaviour	Activities of daily living			Measured using the Vineland Adaptive Behaviour scales against natural history of MPSIIIA			Life Impact	Child and caregiver/family impact
10001	A multicenter, open-label study evaluating safety and clinical outcomes in children (1.4–7.5 years) with Hunter syndrome receiving idursulfase enzyme replacement therapy	2013	Giugliani	Genetics in Medicine	Brazil	Phase IV, open-label study	Trial	Multicentre	52 weeks	≤5 years	Mean (SD): 4.0 (1.62); Range: 1.4-7.5 years	Children	MPS II	28	Intravenous idursulfase (0.5mg/kg)	ERT	No comparator	Routine developmental milestones	Activities of daily living		Domains assessed were: personal/social, adaptive fine motor, language, and gross motor	Denver II		9. Frankenburg WK, Dodds J, Archer P, Shapiro H, Bresnick B. The Denver II: a major revision and restandardization of the Denver Developmental Screening Test. Pediatrics 1992;89:91–97.	Life Impact	Child and caregiver/family impact
4	Recommendations for the management of MPS IVA: systematic evidence- and consensus-based guidance	2019	Akyol	Orphanet Journal of Rare Diseases	South Africa	Guideline	Guideline	N/A	N/A	Children and adults	N/A	N/A	MPS IVA	N/A	N/A	N/A	N/A	Operative risk	Adverse events (general)		to determine need for cardiac valve replacement				Pathophysiological Manifestations	Adverse events/effects
24	Impact of Elosulfasse Alfa in Patients with Morquio A Syndrome Who Have Limited Ambulation: An Open-Label, Phase 2-Study	2017	Harmatz	American Journal of Medical Genetics	USA	Phase 2, open-label	Trial	Multi-national	48 weeks (initial phase 2) up to 96 weeks (open label extension)	≥ 5 y/o	Range: 9.8 - 42.2.	Children and adults	MPS IVA	10	2.0mg/kg elosulfase alfa	ERT	No comparator	Adverse events	Adverse events (general)		safety outcome; includes study drug related adverse events and serious adverse events, AEs leading to permanent discontinuation of the study drug				Pathophysiological Manifestations	Adverse events/effects
38	Final results of the phase 1/2, open-label clinical study of intravenous recombinant human N-acetyl-a-D-glucosaminidase (SBC-103) in children with mucopolysaccharidosis IIIB	2019	Whitley	Molecular Genetics and Metabolism	USA	Phase 1/2 open-label study	Trial	Multicentre, multi country	Approximately 2 years	≥2 and <12 years of age	Median: 59 months; Max: 12, Min: 77 months	Children	MPS IIIB	11	Part 1: 0.3 ,1.0 or 3.0mg/kg every 2 weeks recombinant human NAGLU enzyme Part 2: 1.0 or 3.0mg/kg every 2 weeks recombinant human NAGLU enzyme Part 3: 5.0 or 10mg/kg every two weeks recombinant human NAGLU enzyme	ERT	No comparator	Adverse events	Adverse events (general)	AEs were defined as not related if assessed by the investigator as unrelated or unlikely related to study drug		AEs were coded using MedDRA version 19.0.			Pathophysiological Manifestations	Adverse events/effects
38	Final results of the phase 1/2, open-label clinical study of intravenous recombinant human N-acetyl-a-D-glucosaminidase (SBC-103) in children with mucopolysaccharidosis IIIB	2019	Whitley	Molecular Genetics and Metabolism	USA	Phase 1/2 open-label study	Trial	Multicentre, multi country	Approximately 2 years	≥2 and <12 years of age	Median: 59 months; Max: 12, Min: 77 months	Children	MPS IIIB	11	Part 1: 0.3 ,1.0 or 3.0mg/kg every 2 weeks recombinant human NAGLU enzyme Part 2: 1.0 or 3.0mg/kg every 2 weeks recombinant human NAGLU enzyme Part 3: 5.0 or 10mg/kg every two weeks recombinant human NAGLU enzyme	ERT	No comparator	Serious adverse events (SAEs)	Adverse events (general)	Defined as adverse events leading to death, hospitalization, or persistent disability or incapacity or any adverse event considered to be life-threatening by the investigator		AEs were coded using MedDRA version 19.0.			Pathophysiological Manifestations	Adverse events/effects
38	Final results of the phase 1/2, open-label clinical study of intravenous recombinant human N-acetyl-a-D-glucosaminidase (SBC-103) in children with mucopolysaccharidosis IIIB	2019	Whitley	Molecular Genetics and Metabolism	USA	Phase 1/2 open-label study	Trial	Multicentre, multi country	Approximately 2 years	≥2 and <12 years of age	Median: 59 months; Max: 12, Min: 77 months	Children	MPS IIIB	11	Part 1: 0.3 ,1.0 or 3.0mg/kg every 2 weeks recombinant human NAGLU enzyme Part 2: 1.0 or 3.0mg/kg every 2 weeks recombinant human NAGLU enzyme Part 3: 5.0 or 10mg/kg every two weeks recombinant human NAGLU enzyme	ERT	No comparator	Treatment-emergent adverse events (TEAEs)	Adverse events (general)	Defined as any AE that occurred after the first dose of SBC-103. Ranked as 'mild, moderate, severe'		AEs were coded using MedDRA version 19.0.			Pathophysiological Manifestations	Adverse events/effects
38	Final results of the phase 1/2, open-label clinical study of intravenous recombinant human N-acetyl-a-D-glucosaminidase (SBC-103) in children with mucopolysaccharidosis IIIB	2019	Whitley	Molecular Genetics and Metabolism	USA	Phase 1/2 open-label study	Trial	Multicentre, multi country	Approximately 2 years	≥2 and <12 years of age	Median: 59 months; Max: 12, Min: 77 months	Children	MPS IIIB	11	Part 1: 0.3 ,1.0 or 3.0mg/kg every 2 weeks recombinant human NAGLU enzyme Part 2: 1.0 or 3.0mg/kg every 2 weeks recombinant human NAGLU enzyme Part 3: 5.0 or 10mg/kg every two weeks recombinant human NAGLU enzyme	ERT	No comparator	Related adverse events	Adverse events (general)	Defined as AEs assessed by the investigator as possibly related, related to study drug, or missing		AEs were coded using MedDRA version 19.0.			Pathophysiological Manifestations	Adverse events/effects
53	An Extension Study to Evaluate the Safety and Efficacy of HGT-1410 Administration in Pediatric Patients with Sanfilippo Syndrome Type A	2015	https://trialsearch.who.int/Trial2.aspx?TrialID=EUCTR2014-003960-20-GB	ICTRP	N/A	Trial registration; Phase II, open-label, randomized extension interventional clinical trial	Trial registration	Multinational	120 weeks	<18	N/A	N/A	MPS IIIA	17	Recombinant human heparan N-sulfatase (rhHNS)	ERT	NR	Adverse events	Adverse events (general)		Type, severity, relationship to treatment [HGT-1410, the IDDD, device surgical procedure, or IT administration process]				Pathophysiological Manifestations	Adverse events/effects
55	An extension to the safety, tolerability and preliminary efficacy study of Idursulfase-IT in patients with Hunter syndrome associated with learning disability	2011	https://trialsearch.who.int/Trial2.aspx?TrialID=EUCTR2011-000212-25-GB	ICTRP	N/A	Phase I/II, uncontrolled interventional clinical trial	Trial registration	Multi-country	43 weeks	0-18 years	N/A	N/A	MPS II	15	Intrathecal Idursulfase-IT Administered in Conjunction with Intravenous Elaprase	ERT	Not described	Adverse events (type and severity)	Adverse events (general)						Pathophysiological Manifestations	Adverse events/effects
67	Study of Intrathecal Idursulfase-IT Administered in Conjunction With Elaprase® in Pediatric Patients With Hunter Syndrome and Early Cognitive Impairment (AIM-IT)	2014	https://clinicaltrials.gov/ct2/show/NCT02055118	ClinicalTrials.gov	N/A	Controlled, randomized, two-arm, parallel assignment, open-label, assessor-blinded study	Trial registration	Multicentre	12 months	0-18 years	N/A	N/A	MPS II	58	idursulfase-IT 10 mg	ERT	standard of care treatment with IV Elaprase only	Treatment-emergent adverse events (TEAEs)	Adverse events (general)	An adverse event (AE) was any noxious, pathologic, or unintended change in anatomical, physiologic, or metabolic function as indicated by physical signs, symptoms, or laboratory changes occurring in any phase of a clinical study, whether or not considered investigational product-related. Treatment-emergent AEs for the no IT treatment group were defined as all AEs occurring on or after the date of…					Pathophysiological Manifestations	Adverse events/effects
67	Study of Intrathecal Idursulfase-IT Administered in Conjunction With Elaprase® in Pediatric Patients With Hunter Syndrome and Early Cognitive Impairment (AIM-IT)	2014	https://clinicaltrials.gov/ct2/show/NCT02055118	ClinicalTrials.gov	N/A	Controlled, randomized, two-arm, parallel assignment, open-label, assessor-blinded study	Trial registration	Multicentre	12 months	0-18 years	N/A	N/A	MPS II	58	idursulfase-IT 10 mg	ERT	standard of care treatment with IV Elaprase only	Intrathecal drug delivery device (IDDD)-related adverse events	Adverse events (general)	An adverse event (AE) was any noxious, pathologic, or unintended change in anatomical, physiologic, or metabolic function as indicated by physical signs, symptoms, or laboratory changes occurring in any phase of a clinical study, whether or not considered investigational product-related. Treatment-emergent AEs for the no IT treatment group were defined as all AEs occurring on or after the date of…					Pathophysiological Manifestations	Adverse events/effects
449	Safety and efficacy of enzyme replacement therapy with idursulfase beta in children aged younger than 6 years with Hunter syndrome	2015	Sohn	Molecular Genetics and Metabolism	Korea	Single arm, open-label, clinical trial	Trial	Single center	52 weeks	< 6 years of age	Mean: 3.6 ± 0.8 years	Children	MPS II	6	Idursulfase beta (0.5mg/kg/week)	ERT	No comparator	Adverse events (AEs)	Adverse events (general)		Measure of safety	The severity of AEs was rated according to the Common Terminology Criteria for Adverse Events (CTCAE) v4.0 (grades 1–5)			Pathophysiological Manifestations	Adverse events/effects
449	Safety and efficacy of enzyme replacement therapy with idursulfase beta in children aged younger than 6 years with Hunter syndrome	2015	Sohn	Molecular Genetics and Metabolism	Korea	Single arm, open-label, clinical trial	Trial	Single center	52 weeks	< 6 years of age	Mean: 3.6 ± 0.8 years	Children	MPS II	6	Idursulfase beta (0.5mg/kg/week)	ERT	No comparator	Adverse drug reaction (ADR)	Adverse events (general)		Measure of safety	The severity of AEs was rated according to the Common Terminology Criteria for Adverse Events (CTCAE) v4.0 (grades 1–5)		E. Nii, M. Urawa, T. Nshimura, H. Kitou, S. Ikegawa, S. Shimizu, H. Taneda, A. Uchida, N. Niikawa, Acrodysostosis with unusual iridal color changing with age, Am. J. Med. Genet. B Neuropsychiatr. Genet. Off. Publ. Int. Soc. Psychiatr. Genet. 144B (2007) 824–825.	Pathophysiological Manifestations	Adverse events/effects
449	Safety and efficacy of enzyme replacement therapy with idursulfase beta in children aged younger than 6 years with Hunter syndrome	2015	Sohn	Molecular Genetics and Metabolism	Korea	Single arm, open-label, clinical trial	Trial	Single center	52 weeks	< 6 years of age	Mean: 3.6 ± 0.8 years	Children	MPS II	6	Idursulfase beta (0.5mg/kg/week)	ERT	No comparator	Serious adverse event (SAE)	Adverse events (general)	Defined as any event resulting in death, life-thretening AE, hospitalization, persistent disability, congenital anomaly or birth defect	Measure of safety	The severity of AEs was rated according to the Common Terminology Criteria for Adverse Events (CTCAE) v4.0 (grades 1–5)		E. Nii, M. Urawa, T. Nshimura, H. Kitou, S. Ikegawa, S. Shimizu, H. Taneda, A. Uchida, N. Niikawa, Acrodysostosis with unusual iridal color changing with age, Am. J. Med. Genet. B Neuropsychiatr. Genet. Off. Publ. Int. Soc. Psychiatr. Genet. 144B (2007) 824–825.	Pathophysiological Manifestations	Adverse events/effects
449	Safety and efficacy of enzyme replacement therapy with idursulfase beta in children aged younger than 6 years with Hunter syndrome	2015	Sohn	Molecular Genetics and Metabolism	Korea	Single arm, open-label, clinical trial	Trial	Single center	52 weeks	< 6 years of age	Mean: 3.6 ± 0.8 years	Children	MPS II	6	Idursulfase beta (0.5mg/kg/week)	ERT	No comparator	Serious adverse drug reaction (ADR)	Adverse events (general)		Measure of safety	The severity ofAEs was rated according to the Common Terminology Criteria for Adverse Events (CTCAE) v4.0 (grades 1–5)		E. Nii, M. Urawa, T. Nshimura, H. Kitou, S. Ikegawa, S. Shimizu, H. Taneda, A. Uchida, N. Niikawa, Acrodysostosis with unusual iridal color changing with age, Am. J. Med. Genet. B Neuropsychiatr. Genet. Off. Publ. Int. Soc. Psychiatr. Genet. 144B (2007) 824–825.	Pathophysiological Manifestations	Adverse events/effects
485	Enzyme replacement therapy for mucopolysaccharidosis VI (Maroteaux-Lamy syndrome): experience in Hong Kong	2011	But	Hong Kong Med J	China	Single-arm, non-randomized, open-label	Trial	Single-centre	48 weeks	n/a	17.2 & 16.8 years	Children	MPS VI	2	Recombinant human arylsulfatase B (rhASB) of Naglazyme	ERT	no comparator	Adverse events	Adverse events (general)		Includes allergic reactions				Pathophysiological Manifestations	Adverse events/effects
506	Improvement in the Range of Joint Motion in Seven Patients With Mucopolysaccharidosis Type II During Experimental Gene Expression-Targeted Isoflavone Therapy (GET IT)	2011	Marucha	American Journal of Medical Genetics	Poland	Open label interventional study	Trial	NR	26 weeks	NR	8-25 years old	Children and adults	MPS II	7	Genistein-rich soy isoflavone extract (Soyfem) at 5mg of genistein/1kg of body mass for 6 months	SRT	No comparator	Adverse effects	Adverse events (general)						Pathophysiological Manifestations	Adverse events/effects
530	Genistein supplementation in patients affected by Sanfilippo disease	2011	Delgadillo	Journal of Inherited Metabolic Disease	Spain	Open-label pilot trial	Trial	NR	1 year	NR	Mean(range): 9.6 (2.18-19) years old	Children and adults	MPS IIIA, MPS IIIB, MPS IIIC	19	5mg/kg/day of genistein-rich soy isoflavone extract	SRT	No comparator	Adverse effects	Adverse events (general)						Pathophysiological Manifestations	Adverse events/effects
685	Safety and clinical activity of elosulfase alfa in pediatric patients with Morquio A syndrome (mucopolysaccharidosis IVA) less than 5y	2015	Jones	Pediatric Research	UK	Phase II, open-label	Trial	Multinational	52 weeks	< 5 years old	Age range: 0.8 - 4.9 y/o, Mean: 3.1 y/o	Children	MPS IVA	15	infusions of elosulfase alfa 2.0mg/kg/week	ERT	No comparator	Treatment-emergent adverse events	Adverse events (general)	Safety was assessed by examining incidence, severity, and relationship to study drug of treatment-emergent adverse events reported during the study. A treatment-emergent adverse event was defined as any adverse event (AE) that was new, increased in frequency, or worsened in severity after the first dose of study drug, including AEs with missing onset dates. An AE assessed by the investigator as p…	Includes study-drug related AEs, severe AEs, infusion-associated reactions, AEs that result in infusion interruptions and/or discontinuations, hypersensitivity AEs, life threatening AEs or deaths	The investigator determined the severity of each event using the National Cancer Institute Common Terminology Criteria for Adverse Events v. 4.0.			Pathophysiological Manifestations	Adverse events/effects
723	Immune tolerance induction for laronidase treatment in mucopolysaccharidosis I	2017	Giugliani	Molecular Genetics and Metabolism Reports	The Netherlands	Open-label, Phase 2, sequential group adaptive design	Trial	Multinational	up to 19 weeks (tolerance induction period) + 24 weeks (immune challenge period)	≤5 years	mean age 2.6 years (Cohort 1), 3.77 years (Cohort 2)	Children	MPS I-H	7	Immunosuppression regimen prior to initiating ERT with laronidase (Tolerance Induction Period --> Immune Challenge Period)	ERT	No comparator (historical control)	Adverse events	Adverse events (general)		Includes serious adverse events, deaths and anaphylactic reactions				Pathophysiological Manifestations	Adverse events/effects
883	A Phase Ⅲ Study of JR-141 in Patients With Mucopolysaccharidosis II	2020	https://clinicaltrials.gov/ct2/show/NCT04573023	ClinicalTrials.gov	N/A	Phase III randomized, assessor-blinded, active-controlled, parallel assignment interventional trial	Trial registration	Multicenter, multicountry (global)	105 weeks	Cohort A: 30-71 months old; Cohort B: ≥6 years	N/A	N/A	MPS II	50	JR-141 IV infusion, 2.0 mg/kg/week	ERT	standard of care: IV infusions of idursulfase/Elaprase; rescue arm: switching between the 2 arms	Adverse drug reactions	Adverse events (general)		Cohort A & B				Pathophysiological Manifestations	Adverse events/effects
1763	Impact of intracerebroventricular enzyme replacement therapy in patients with neuronopathic mucopolysaccharidosis type II	2021	Seo	Molecular Therapy: Methods & Clinical Development	Japan	Open-lable, phase 1/2, non-controlled, investigator-initiated clinical study	Trial	Multicenter, single country	100 weeks	1.5 to <15 years old	Mean age (range): 42.4 (23-65) months	Children	MPS II	6	Idursulfase-beta administered intracerebroventricularly once every 4 weeks using an implanted cerebrospinal fluid (CSF) reservoir 1mg at week 0 and 4, 10mg at weeks 8 and 12, 30mg at weeks 16, 20 and 24; and 42 administrations from weeks 28 to 100 at the final dose	ERT	No comparator	Adverse events (associated with placement procedure of implantable reservoir)	Adverse events (general)		Aes were classified by system organ class and preferred term using the Medical Dictionary for Regulatroy Activities version 18.1				Pathophysiological Manifestations	Adverse events/effects
1763	Impact of intracerebroventricular enzyme replacement therapy in patients with neuronopathic mucopolysaccharidosis type II	2021	Seo	Molecular Therapy: Methods & Clinical Development	Japan	Open-lable, phase 1/2, non-controlled, investigator-initiated clinical study	Trial	Multicenter, single country	100 weeks	1.5 to <15 years old	Mean age (range): 42.4 (23-65) months	Children	MPS II	6	Idursulfase-beta administered intracerebroventricularly once every 4 weeks using an implanted cerebrospinal fluid (CSF) reservoir 1mg at week 0 and 4, 10mg at weeks 8 and 12, 30mg at weeks 16, 20 and 24; and 42 administrations from weeks 28 to 100 at the final dose	ERT	No comparator	Adverse events (after study drug administration)	Adverse events (general)		Aes were classified by system organ class and preferred term using the Medical Dictionary for Regulatroy Activities version 18.1				Pathophysiological Manifestations	Adverse events/effects
1799	Long-term outcomes of patients with mucopolysaccharidosis VI treated with galsulfase enzyme replacement therapy since infancy	2021	Garcia	Molecular Genetics and Metabolism	USA	Prospective evaluation using data from phase 4: ASB-008 study and clinical data collected at least 5 years after completion of the study	Trial	Multicenter	> 5 years	n/a	10.5, 10.5, 7.9	Children	MPS VI	3	1.0mg/kg/week galsulfase	ERT	2.0mg/kg/week galsulfase	Adverse events	Adverse events (general)		Included infusion-related reactions				Pathophysiological Manifestations	Adverse events/effects
1822	Long-term, open-label extension study of idursulfase in the treatment of Hunter Syndrome	2011	Muenzer	Genetics in Medicine	USA	Long-term, open-label extension study clinical trial	Trial	Multicentered, multinational	2 years	NR	Mean(range): 14.5 (5.4-30.9) years	Children and adults	MPS II	94	0.5 mg/kg recombinant human iduronate-2-sulfatase (Elaprase)	ERT	No comparator	Adverse events	Adverse events (general)		Included drug-related adverse events, treatment-related adverse events, severe/life threatening adverse events, infusion-related adverse events				Pathophysiological Manifestations	Adverse events/effects
1922	Evaluation of Miglustat Treatment in Patients with Type III Mucopolysaccharidosis: A Randomized, Double-Blind, Placebo-Controlled Study	2011	Guffon	Journal of Pediatrics	France	Randomized, double-blind, placebo-controlled, phase IIB to III study	Trial	Single center	12 months	≥ 2 and ≤ 12 years of age	Treatment group: Mean: 78.4 months; Max: 45, Min: 115 months Placebo group: Mean: 79.5 months; Max: 34, Min: 137 months	Children	MPS IIIA, MPS IIIB, MPS IIIC, MPS IIID	25	Miglustat (dose = surface body of area/1.73mg x 600mg)	SRT	Placebo	Adverse events	Adverse events (general)		Measured as a part of safety; includes serious adverse events				Pathophysiological Manifestations	Adverse events/effects
1940	High dose genistein aglycone therapy is safe in patients with mucopolysaccharidoses involving the central nervous system	2013	Kim	Molecular Genetics and Metabolism	USA	Open label-uncontrolled trial	Trial	NR	12 months (at least)	NR	MPS II: 3.25, 10 and 10.9 years of age MPS III: mean age: 8 years, range: 1.25 - 18.5 years	Children	MPS II, MPS III	22	150mg/kg/day pure genistein aglycone	SRT	No comparator	Adverse events	Adverse events (general)		Including serious adverse events	In person interview/telephone			Pathophysiological Manifestations	Adverse events/effects
1946	Treatment of hip dysplasia in patients with mucopolysaccharidosis type I after hematopoietic stem cell transplantation: results of an international consensus procedure	2013	Langereis	Orphanet Journal of Rare Diseases	The Netherlands	Guideline	Guideline	N/A	N/A	N/A	N/A	N/A	MPS I	N/A	HSCT	HSCT	N/A	Anaesthetic risks	Adverse events (general)		to determine eligibility for hip dysplasia surgery				Pathophysiological Manifestations	Adverse events/effects
1952	Galsulfase (Naglazyme) therapy in infants with mucopolysaccharidosis VI	2014	Harmatz	JIMD	USA	Phase 4, open-label, randomized, two-dose level study	Trial	Multicenter and multinational	52 weeks	1 year of age +/- a few months (subjective, didn't concretely chose)	Range: 3.3 - 12.7 months. Mean age: 9.2 months	Children	MPS VI	4	Galsulfase (Naglazyme) 1.0mg/kg	ERT	Galsulfase (Naglazyme) 2.0mg/kg	Adverse events	Adverse events (general)		Measure of safety; included treatment-related adverse events, severe/serious adverse events, infusion-associated reactions				Pathophysiological Manifestations	Adverse events/effects
1955	Intracerebral Administration of Adeno-Associated Viral Vector Serotype rh.10 Carrying Human SGSH and SUMF1 cDNAs in Children with Mucopolysaccharidosis Type IIIA Disease: Results of a Phase I/II Trial	2014	Tardieu	Human Gene Therapy	France	open-label, single-arm, monocentric, phase I/II clinical trial	Trial	single centre	12 months	18 months - 6 years old	range: 2 years 8 month - 6 years 7 months	Children	MPS IIIA	4	intracerebral administration of AAVrh.10 carrying the human SGSH and SUMF1 cDNAs, combined with immunosuppressive treatment	Gene therapy	No comparator	adverse events	Adverse events (general)		included serious adverse drug reactions, serious adverse events, measurement of anti-AAVrh.10 (anti-SGSH) antibodies				Pathophysiological Manifestations	Adverse events/effects
1972	Efficacy and safety of enzyme replacement therapy with BMN 110 (elosulfase alfa) for Morquio A syndrome (mucopolysaccharidosis IVA): a phase 3 randomised placebo-controlled study	2014	Hendriksz	J Inherit Metab Dis	United Kingdom	Double-blind, randomised, placebo-controlled, 24-week phase 3 study	Trial	Multinational, multicentre	24 weeks	≥5 years	Median (range): 11.9 (5,57)	Children and adults	MPS IVA	176	Elosulfase alfa 2.0 mg/kg/every other week (qow), or elosulfase alfa 2.0 mg/kg/week (weekly)	ERT	Placebo	Treatment-emergent adverse events (AEs)	Adverse events (general)		Safety was assessed by examining incidence, severity and relationship to study drug of treatment-emergent Aes				Pathophysiological Manifestations	Adverse events/effects
1994	Safety and Physiological Effects of Two Different Doses of Elosulfase Alfa in Patients With Morquio A Syndrome: A Randomized, Double-blind, Pilot Study	2015	Burton	American Journal of Medical Genetics	USA	Phase 2, two-arm, randomized, double-blind, pilot study	Trial	Multinational, multicentre	27 weeks	≥7 years	Median: 11.5 years (only 3 pts >18)	Children and adults	MPS IVA	25	elosulfase alfa 2.0 mg/kg/week (n=15)	ERT	elosulfase alfa 4.0 mg/kg/week (n=10)	Adverse events	Adverse events (general)		Measure of safety; included drug-related adverse events, serious adverse events				Pathophysiological Manifestations	Adverse events/effects
1995	A phase I/II study of intrathecal idursulfase-IT in children with severe mucopolysaccharidosis II	2016	Muenzer	Genetics in Medicine	USA	Phase I/II, randomized, open-label clinical trial	Trial	Multi-centre, multi-country (USA, UK)	6 months	NR	Range: 3-18 years of age	Children	MPS II	16	Group 1: 10-mg of idursulfase-IT monthly	ERT	Group 2: 30-mg of idursulfase-IT monthly Group 3: 2-mg idursulfase-IT monthly Group 4: no treatment	Treatment-emergent adverse events (TEAEs)	Adverse events (general)	Defined as all Aes occurring between the time of randomization and the last follow up contact at 30 +/-7 days after the end of the 6 month study...TEAEs were graded for severity from mild (grade 1) to death (grade 5).				The National Cancer Institute. Common Terminology Criteria for Adverse	Pathophysiological Manifestations	Adverse events/effects
1995	A phase I/II study of intrathecal idursulfase-IT in children with severe mucopolysaccharidosis II	2016	Muenzer	Genetics in Medicine	USA	Phase I/II, randomized, open-label clinical trial	Trial	Multi-centre, multi-country (USA, UK)	6 months	NR	Range: 3-18 years of age	Children	MPS II	16	Group 1: 10-mg of idursulfase-IT monthly	ERT	Group 2: 30-mg of idursulfase-IT monthly Group 3: 2-mg idursulfase-IT monthly Group 4: no treatment	Serious adverse events	Adverse events (general)	Defined as any TEAEs that were life-threatening or resulted in death, inpatient hospitalization, prolongation of existing hospitalization or persistent or significant disability/incapacity.					Pathophysiological Manifestations	Adverse events/effects
2032	Individual heat map assessments demonstrate vestronidase alfa treatment response in a highly heterogeneous mucopolysaccharidosis VII study population	2019	Haller	JMID Reports	USA	Phase 3, randomized, placebo-controlled, blind-start (or single-crossover)	Trial	Multinational	48 weeks	5-35 years	8-25 (9 subjects were <18)	Children and adults	MPS VII	12	Intravenous vestronidase alfa 4 mg/kg	ERT	placebo	Adverse events	Adverse events (general)		includes treatment-emergent adverse events, serious adverse events				Pathophysiological Manifestations	Adverse events/effects
2056	Intracerebral gene therapy in children with mucopolysaccharidosis type IIIB syndrome: an uncontrolled phase 1/2 clinical trial	2017	Tardieu	Lancet Neurol	France	uncontrolled, phase I/II clinical trial	Trial	multi-centre, multi-country	30 months	18 mos to 4 years	20-53 months	Children	MPS IIIB	4	16 deposits of a recombinant adenoassociated viral vector serotype 2/5 (rAAV2/5) encoding human NAGLU in the brain and cerebellum combined with immunosuppressive therapy	Gene therapy	no comparator	adverse events	Adverse events (general)		includes treatment-emergent adverse events, serious adverse drug reactions				Pathophysiological Manifestations	Adverse events/effects
2084	Neurocognitive and somatic stabilization in pediatric patients with severe Mucopolysaccharidosis Type I after 52 weeks of intravenous brain-penetrating insulin receptor antibody-iduronidase fusion protein (valanafusp alpha): an open label phase 1-2 trial	2018	Giugliani	Orphanet Journal of Rare Diseases	USA	Open label phase II trial	Trial	NR	52 weeks	NR	Mean (SD): 7.6 (1.3); Range: 2-15.7	Children	MPS I-H, MPS I-HS	11	IV infusions of valanafusp alpha 1, 3, or 6 mg/kg	ERT		Adverse events	Adverse events (general)		includes drug-related adverse events (e.g., infusion related reactions and transient hyperglycemia)				Pathophysiological Manifestations	Adverse events/effects
2092	Intrathecal heparan-N-sulfastase in patients with Sanfilippo syndrome type A: A phase IIb randomized trial	2019	Wijburg	Molecular Genetics and Metabolism	USA	Phase IIb, randomized (1:1:1)	Trial		48 weeks	12-48 months	mean age 31.9 (SD 9.3) months	Children	MPS IIIA	21	heparan-N-sulfatas intrathecal 45mg administered every 2 weeks or every 4 weeks	ERT	no treatment	serious adverse events	Adverse events (general)		e.g., CSF leakage, device failure, implant site extravasation				Pathophysiological Manifestations	Adverse events/effects
2092	Intrathecal heparan-N-sulfastase in patients with Sanfilippo syndrome type A: A phase IIb randomized trial	2019	Wijburg	Molecular Genetics and Metabolism	USA	Phase IIb, randomized (1:1:1)	Trial		48 weeks	12-48 months	mean age 31.9 (SD 9.3) months	Children	MPS IIIA	21	heparan-N-sulfatas intrathecal 45mg administered every 2 weeks or every 4 weeks	ERT	no treatment	treatment-emergent adverse events	Adverse events (general)		e.g., vomiting, pyrexia, upper respiratory tract infection				Pathophysiological Manifestations	Adverse events/effects
2095	Treatment of thoracolumbar kyphosis in patients with mucopolysaccharidosis type I: results of an international consensus procedure	2019	Kuiper	Orphanet Journal of Rare Diseases	Netherlands	Guideline	Guideline	N/A	N/A	N/A	N/A	N/A	MPS I	N/A	N/A	N/A	N/A	Potential complications and contraindications	Adverse events (general)		Before the final decision is made, the MDT is essential to assess the risk of potential complications and contraindications.				Pathophysiological Manifestations	Adverse events/effects
2105	Recommendations for the management of MPS VI: systematic evidence- and consensus-based guidance	2019	Akyol	Orphanet Journal of Rare Diseases	Brazil	Guideline	Guideline	Multi-national	N/A	N/A	Adults and Pediatrics	N/A	MPS VI	N/A	N/A	N/A	N/A	operative risk	Adverse events (general)		to assess the need for cardiac valve replacement				Pathophysiological Manifestations	Adverse events/effects
2113	The long-term safety and efficacy of vestronidase alfa, rhGUS enzyme replacement therapy, in subjects with mucopolysaccharidosis VII	2020	Wang	Molecular Genetics and Metabolism	USA	Phase 3, open-label, long term extension study	Trial	Multinational	(Up to) 144 weeks	NR	8-25 years of age	Children and adults	MPS VII	12	Vestronidase alfa (recombinant human beta-glucuronidase) 4 mg/kg IV Q2W	ERT	No comparator	Adverse events (AEs) - frequency and severity	Adverse events (general)		Used to measure safety. Includes traetment-related AEs, infusion-associated reactions, serious AEs, AEs leading to treatment discontinuation and AEs leading to death				Pathophysiological Manifestations	Adverse events/effects
2121	Clinical trial of laronidase in Hurler syndrome after hematopoietic cell transplantation	2020	Polgreen	Pediatric Research	USA	Open-label, single arm, pilot study	Trial	Single centre	2 years	<14 years	Range: 5-13 years	Children	MPS I-H	10	Laronidase (0.58 mg/kg i.v.)	ERT	No comparator (historical group)	Drug-related severe adverse events	Adverse events (general)					Lopez et al., 2010	Pathophysiological Manifestations	Adverse events/effects
2183	Clinical guidelines for diagnosing and managing ocular manifestations in children with mucopolysaccharidosis	2012	Fahnehjelm	Acta Ophthalmologica	Sweden	Guideline	Guideline	International	N/A	N/A	N/A	N/A	MPS (general)	N/A	N/A	N/A	N/A	risks of general anaesthesia	Adverse events (general)		when determining need for surgical intervention; (because of potential concomitant cardiopulmonary problems, cervical spine instability and intubation difficulty)				Pathophysiological Manifestations	Adverse events/effects
2236	Pilot study of the safety and effect of adalimumab on pain, physical, and musculoskeletal disease in mupolysaccharidosis types I and II	2017	Polgreen	Molecular Genetics and Metabolism Reports	USA	Randomized, double-blinded, placebo-conrolled crossover study	Trial	NR	32 weeks	≥ 5 years of age	6 & 15 years old	Children	MPS I-H, MPS II	2	Adalimumab (20mg [weight 15 - 30kg]) or 40mg[≥30kg])	TNF-α inhibitor	Placebo (saline)	Adverse events	Adverse events (general)		Measure of safety	Parents were given a diary and were asked to record date of injections, symptoms, any other pain or anti-inflammatory medications, and adverse events.			Pathophysiological Manifestations	Adverse events/effects
2246	A Phase 2/3 Trial of Pabinafusp Alfa, IDS Fused with Anti-Human Transferrin Receptor Antibody, Targeting Neurodegeneration in MPS-II	2021	Okuyama	Molecular Therapy	Japan	Single arm, open-label phase 2/3 clinical trial	Trial	Single country and multicenter	52 weeks	NR	Mean(range): 8.6 +/- 5.6 years of age	Children	MPS II	28	2.0mg/kg of pabinafusp alfa	ERT	No comparator	Adverse events	Adverse events (general)		Measure of safety; includes serious adverse events				Pathophysiological Manifestations	Adverse events/effects
2246	A Phase 2/3 Trial of Pabinafusp Alfa, IDS Fused with Anti-Human Transferrin Receptor Antibody, Targeting Neurodegeneration in MPS-II	2021	Okuyama	Molecular Therapy	Japan	Single arm, open-label phase 2/3 clinical trial	Trial	Single country and multicenter	52 weeks	NR	Mean(range): 8.6 +/- 5.6 years of age	Children	MPS II	28	2.0mg/kg of pabinafusp alfa	ERT	No comparator	Adverse drug reactions	Adverse events (general)		Measure of safety				Pathophysiological Manifestations	Adverse events/effects
2265	Iduronate-2-sulfatase fused with anti-hTfR antibody, pabinafusp alfa, for MPS-II: A phase 2 trial in Brazil	2021	Giugliani	Molecular Therapy	Japan	Open-label, randomized, parallel-group phase 2 clinical trial	Trial	Single country, multi-centre	26 weeks	NR	Mean ± SD: 13.27 ± 14.01	Children and adults	MPS II	19	Group 1: 1.0mg/kg/week of pabinafusp alfa administered intravenously	ERT	Group 2: 2.0mg/kg/week of pabinafusp alfa administered intravenously Group 3: 4.0mg/kg/week of pabinafusp alfa administered intravenously	Adverse events (type and severity)	Adverse events (general)		Measure of safety; includes adverse drug reactions, infusion-related reactions				Pathophysiological Manifestations	Adverse events/effects
2451	Study of Long Term Safety and Clinical Outcomes of Idursulfase IT and Elaprase Treatment in Pediatric Participants Who Have Completed Study HGT-HIT-094	2015	https://clinicaltrials.gov/ct2/show/NCT02412787	ClinicalTrials.gov	N/A	Phase II/III open-label extension study	Trial registration	Multi country	480 weeks	Up to 18 years old	N/A	N/A	MPS II	49	10mg of idursulfase-IT intrathecally via intrathecal drug delivery device (IDDD) or lumbar puncture (LP) once every 28 days along with standard-of-care therapy with Elaprase for 480 weeks. Participants who are younger than 3 years of age will receive an adjusted dose of 7.5 mg (greater than [>] 8 months to 30 months of age) and 10 mg (>30 months to 3 years of age) of idursulfase-IT.	ERT	No comparator	Adverse events	Adverse events (general)	An adverse event is any noxious, pathologic, or unintended change in anatomical, physiologic, or metabolic function as indicated by physical signs, symptoms, or laboratory changes occurring in any phase of a clinical study, whether or not considered investigational product-related.					Pathophysiological Manifestations	Adverse events/effects
2459	Gene Transfer Study of ABO-102 in Patients With Middle and Advanced Phases of MPS IIIA Disease	2019	https://clinicaltrials.gov/ct2/show/NCT04088734	ClinicalTrials.gov	N/A	Phase I/II, open label, single-dose, gene transfer study	Trial registration	Multi-country	24 months	2-17 years	N/A	N/A	MPS IIIA	12	ABO-102 (scAAV9.U1a.hSGSH) administered by intravenous injection through a peripheral limb vein at a dose of 3 X 10^13 vg/kg	Gene therapy	N/A	Treatment-related adverse events	Adverse events (general)		Incidence, type, severity				Pathophysiological Manifestations	Adverse events/effects
2459	Gene Transfer Study of ABO-102 in Patients With Middle and Advanced Phases of MPS IIIA Disease	2019	https://clinicaltrials.gov/ct2/show/NCT04088734	ClinicalTrials.gov	N/A	Phase I/II, open label, single-dose, gene transfer study	Trial registration	Multi-country	24 months	2-17 years	N/A	N/A	MPS IIIA	12	ABO-102 (scAAV9.U1a.hSGSH) administered by intravenous injection through a peripheral limb vein at a dose of 3 X 10^13 vg/kg	Gene therapy	N/A	Treatment-related serious adverse events	Adverse events (general)		Incidence, type, severity				Pathophysiological Manifestations	Adverse events/effects
2475	Long-term Evaluation on Height and Weight in Patients With MPS II Who Started Treatment at < 6 Years of Age	2015	https://clinicaltrials.gov/ct2/show/NCT02455622	ClinicalTrials.gov	N/A	Phase IV, open-label, long term clinical trial	Trial registration	Mutlicenter	> 5 years	Up to 6 years of age	N/A	N/A	MPS II	21	0.5mg/kg IV infusions of Elaprase weekly	ERT	No comparator	Adverse events	Adverse events (general)		Types, severity and relationship to treatment				Pathophysiological Manifestations	Adverse events/effects
2478	A Study to Assess the Safety and Tolerability of SOBI003 in Pediatric MPS IIIA Patients	2018	https://ClinicalTrials.gov/show/NCT03423186	ClinicalTrials.gov	N/A	Phase 1/2, Open, Non-controlled, Parallel, Sequential Ascending Multiple-dose, Multicenter Study	Trial registration	Multicentre	24 weeks	12-72 months	N/A	N/A	MPS IIIA	6	Dose 1 group: SOBI003 (Modified recombinant human sulphamidase) dose 3 mg/kg once weekly via i.v. infusion	ERT	Dose 2 group: SOBI003 (Modified recombinant human sulphamidase) dose 10 mg/kg once weekly via i.v. infusion	Adverse events (type and severity)	Adverse events (general)						Pathophysiological Manifestations	Adverse events/effects
2479	A Study to Assess the Safety, Tolerability, and Efficacy of Long-term SOBI003 Treatment in Pediatric MPS IIIA Patients	2019	https://ClinicalTrials.gov/show/NCT03811028	ClinicalTrials.gov	N/A	Phase 1/2, open-label, single-arm extension study	Trial registration	Multicentre	80 weeks	18-78 months	N/A	N/A	MPS IIIA	6	SOBI003 (modified recombinant human sulphamidase) weekly i.v. infusion. Dose will be adjusted to the highest dose that has been declared safe by the safety review committee on the FIH study.	ERT	N/A	Adverse events (type and severity)	Adverse events (general)						Pathophysiological Manifestations	Adverse events/effects
2549	MT2018-18: Sleeping Beauty Transposon-Engineered Plasmablasts for Hurler Syndrome Post Allo HSCT	2020	https://ClinicalTrials.gov/show/NCT04284254	ClinicalTrials.gov	N/A	Phase I/II, open label, non-randomized clinical trial	Trial registration	Single center	1 year	≥3 years and ≤8 years old	N/A	N/A	MPS I-H	36	Drug: Autologous Plasmablasts engineered to express α-L-iduronidase (IDUA) using the Sleeping Beauty transposon system. Phase 1: dose escalation - Dose Level 1: 5 x 10e7 cells/kg on Day 0 - Dose Level 2: 1 x 10e8 cells/kg on Day 0 - Dose Level 3: 1 x 10e8 cells/kg x 2 doses on Day 0 and Day 30 +/-3 days. Phase 2: expansion at MTD - Maximum Tolerated Dose (MTD) established in Phase I	Gene therapy	No comparator	Incidence of adverse events	Adverse events (general)		Used as a measure of safety and tolerability after Infusion				Pathophysiological Manifestations	Adverse events/effects
2553	A Study of DNL310 in Pediatric Participants With Hunter Syndrome	2020	https://clinicaltrials.gov/ct2/show/NCT04251026	ClinicalTrials.gov	N/A	Phase I/II, non-randomized, open-label clinical trial	Trial registration	Multicenter, Multi-Country	24 weeks	2-18 years	N/A	N/A	MPS II	30	Dose escalation of DNL310 (investigational central nervous system penetant enzyme replacement therapy), delivered weekly via IV infusion	ERT	No comparator	Treatment-emergent adverse events (incidence & severity)	Adverse events (general)						Pathophysiological Manifestations	Adverse events/effects
2565	Study of UX003 Recombinant Human Beta-Glucuronidase (rhGUS) Enzyme Replacement Treatment in Mucopolysaccharidosis Type 7, Sly Syndrome (MPS 7) Patients Less Than 5 Years of Age	2015	https://clinicaltrials.gov/ct2/show/NCT02418455	ClinicalTrials.gov	N/A	Phase II, open-label study	Trial registration	Multi-country	Up to 240 weeks	<5 years	N/A	N/A	MPS VII	8	UX003 (recombinant human beta-glucuronidase, vestronidase alfa) 4 mg/kg every other week (QOW) via i.v. infusion	ERT	N/A	Treatment emergent adverse events (TEAEs)	Adverse events (general)	Adverse event (AE): any untoward medical occurrence in a participant, whether or not considered drug related. An AE was considered a TEAE if it occurred on or after the first dose, and was not present prior to the first dose, or it was present at the first dose but increased in severity during the study.		AE severity was graded using the National Cancer Institute's Common Terminology Criteria for Adverse Events, Version 4.03.			Pathophysiological Manifestations	Adverse events/effects
2565	Study of UX003 Recombinant Human Beta-Glucuronidase (rhGUS) Enzyme Replacement Treatment in Mucopolysaccharidosis Type 7, Sly Syndrome (MPS 7) Patients Less Than 5 Years of Age	2015	https://clinicaltrials.gov/ct2/show/NCT02418455	ClinicalTrials.gov	N/A	Phase II, open-label study	Trial registration	Multi-country	Up to 240 weeks	<5 years	N/A	N/A	MPS VII	8	UX003 (recombinant human beta-glucuronidase, vestronidase alfa) 4 mg/kg every other week (QOW) via i.v. infusion	ERT	N/A	Serious TEAEs	Adverse events (general)	Serious AE (SAE): an AE or suspected adverse reaction that at any dose results in any of the following outcomes: death; a life-threatening AE; inpatient hospitalization or prolongation of existing hospitalization; persistent or significant incapacity or substantial disruption of the ability to conduct normal life functions; a congenital anomaly/birth defect. Other important medical events may als…		AE severity was graded using the National Cancer Institute's Common Terminology Criteria for Adverse Events, Version 4.03.			Pathophysiological Manifestations	Adverse events/effects
2566	A Treatment Extension Study of Mucopolysaccharidosis Type IIIB	2018	https://clinicaltrials.gov/ct2/show/NCT03784287	ClinicalTrials.gov	N/A	Phase II open-label extension study	Trial registration	Multi-centre, multi-country	Up to 240 weeks	0-18 years	N/A	N/A	MPS IIIB	20	AX 250 (Chimeric fusion of recombinant human alpha-N-acetylglucosaminidase and truncated human insulin-like growth factor 2 (rhNAGLU-IGF2)) at the MTTD established in 250-201, 300mg administered weekly by ICV infusion	ERT	N/A	Adverse events related to treatment	Adverse events (general)		Measure of long-term safety and tolerability				Pathophysiological Manifestations	Adverse events/effects
2568	RGX-121 Gene Therapy in Patients With MPS II (Hunter Syndrome)	2018	https://ClinicalTrials.gov/show/NCT03566043	ClinicalTrials.gov	N/A	Phase I/II, open-label, single arm dose, escalation study	Trial registration	Multicenter	104 weeks	≥4 months to <5 years	N/A	N/A	MPS II	18	Dose Escalation of Recombinant adeno-associated virus serotype 9 capsid containing human iduronate-2-sulfatase expression cassette Dose 1: 1.3x10^10 GC/g brain mass of RGX-121 Dose 2: 6.5x10^10 GC/g brain mass of RGX-121 Dose 2 (Expanded Cohort): 6.5x10^10 GC/g brain mass of RGX-121 Dose 3: 2.0x10^11 GC/g brain mass of RGX-121 Dose 3 (Expanded Cohort): 2.0x10^11 GC/g brain mass of RGX-121 (Poly-A…	Gene therapy	No comparator	Serious adverse events	Adverse events (general)			Assessed by Common Terminology Crtieria For Adverse Events (CTCAE) (Version 4.03).			Pathophysiological Manifestations	Adverse events/effects
2568	RGX-121 Gene Therapy in Patients With MPS II (Hunter Syndrome)	2018	https://ClinicalTrials.gov/show/NCT03566043	ClinicalTrials.gov	N/A	Phase I/II, open-label, single arm dose, escalation study	Trial registration	Multicenter	104 weeks	≥4 months to <5 years	N/A	N/A	MPS II	18	Dose Escalation of Recombinant adeno-associated virus serotype 9 capsid containing human iduronate-2-sulfatase expression cassette Dose 1: 1.3x10^10 GC/g brain mass of RGX-121 Dose 2: 6.5x10^10 GC/g brain mass of RGX-121 Dose 2 (Expanded Cohort): 6.5x10^10 GC/g brain mass of RGX-121 Dose 3: 2.0x10^11 GC/g brain mass of RGX-121 Dose 3 (Expanded Cohort): 2.0x10^11 GC/g brain mass of RGX-121 (Poly-A…	Gene therapy	No comparator	Treatment-related adverse events	Adverse events (general)			Assessed by Common Terminology Crtieria For Adverse Events (CTCAE) (Version 4.03).			Pathophysiological Manifestations	Adverse events/effects
2569	RGX-121 Gene Therapy in Children 5 Years of Age and Over With MPS II (Hunter Syndrome)	2020	https://clinicaltrials.gov/ct2/show/NCT04571970	ClinicalTrials.gov	N/A	Phase I/II, open-label, single arm clinical trial	Trial registration	Multicenter, Multi-Country	104 weeks	5-17 years	N/A	N/A	MPS II	6	6.5 × 10^10 GC/g brain mass of RGX-121 (Recombinant adeno-associated virus serotype 9 capsid containing human iduronate-2-sulfatase expression cassette)	Gene therapy	No comparator	Treatment-related adverse events	Adverse events (general)			Assessed by Common Terminology Criteria for Adverse Events (CTCAE) (Version 4.03).			Pathophysiological Manifestations	Adverse events/effects
2569	RGX-121 Gene Therapy in Children 5 Years of Age and Over With MPS II (Hunter Syndrome)	2020	https://clinicaltrials.gov/ct2/show/NCT04571970	ClinicalTrials.gov	N/A	Phase I/II, open-label, single arm clinical trial	Trial registration	Multicenter, Multi-Country	104 weeks	5-17 years	N/A	N/A	MPS II	6	6.5 × 10^10 GC/g brain mass of RGX-121 (Recombinant adeno-associated virus serotype 9 capsid containing human iduronate-2-sulfatase expression cassette)	Gene therapy	No comparator	Serious adverse events	Adverse events (general)			Assessed by Common Terminology Criteria for Adverse Events (CTCAE) (Version 4.03).			Pathophysiological Manifestations	Adverse events/effects
2581	A Treatment Study of Mucopolysaccharidosis Type IIIB (MPS IIIB)	2016	https://clinicaltrials.gov/ct2/show/NCT02754076	ClinicalTrials.gov	N/A	A Phase 1/2 Open-Label Dose-Escalation Study	Trial registration	Multi-country	Up to 124 weeks	1-10 years	N/A	N/A	MPS IIIB	23	Drug: AX 250 (Chimeric fusion of recombinant human alpha-N-acetylglucosaminidase and truncated human insulin-like growth factor 2 (rhNAGLU-IGF2)) Part 1: up to 3 escalating doses of AX 250 (30, 100 and 300 mg) via ICV infusion every week until the maximum tolerated tested dose (MTTD) is established. Part 2: weekly doses of AX 250 via ICV infusion that will continue for 48 weeks at the MTTD establ…	ERT	N/A	Adverse events related to treatment	Adverse events (general)		Measure of safety				Pathophysiological Manifestations	Adverse events/effects
2584	Gene Therapy With Modified Autologous Hematopoietic Stem Cells for Patients With Mucopolysaccharidosis Type IIIA	2019	https://clinicaltrials.gov/ct2/show/NCT04201405	ClinicalTrials.gov	N/A	Phase I-II, open label study	Trial registration	Single centre, single country (UK)	up to 3 years	3-24 months	N/A	N/A	MPS IIIA	3 to 5	Hematopoietic stem cell gene therapy (autologous CD34+ cells transduced with a lentiviral vector containing the human SGSH gene)	Gene therapy	N/A	Adverse events	Adverse events (general)		To measure tolerability	Adapted Pediatric Clinical Toxicity Scale from the National Institute Allergy and Infectious Diseases (NIAID), Autoimmuno-deficiency Syndrome (AIDS) Division			Pathophysiological Manifestations	Adverse events/effects
2585	Gene Therapy With Modified Autologous Hematopoietic Stem Cells for the Treatment of Patients With Mucopolysaccharidosis Type I, Hurler Variant	2018	https://clinicaltrials.gov/ct2/show/NCT03488394	ClinicalTrials.gov	N/A	Phase I/II, open-label, single group assignment clinical trial	Trial registration	Single country	5 years	≥ 28 days and ≤ 11 years old	N/A	N/A	MPS I-H	8	Intravenous gene therapy (Frozen autologous CD34+ hematopoietic stem and progenitor cells genetically modified with the lentiviral vector IDUA LV, encoding for the α-L-iduronidase cDNA, in their final formulation medium. The drug product target dose is more or equal to 8x10^6 CD34+ cells/Kg, with a minimum dose of 4x10^6 CD34+ cells/Kg and a maximum dose of 35x10^6 CD34+ cells/Kg.)	Gene therapy	No comparator	Adverse events	Adverse events (general)		Used as a measure of overall safety and tolerability	The number of AEs (expected/unexpected and/or related/not related) and SAEs (expected/unexpected and/or related/not related) and the percentage of subjects experiencing AEs (expected/unexpected and/or related/not related) and SAEs (expected/unexpected and/or related/not related) will be summarized by severity and within body system involved. Narratives will also be presented. The rate of occurren…			Pathophysiological Manifestations	Adverse events/effects
2585	Gene Therapy With Modified Autologous Hematopoietic Stem Cells for the Treatment of Patients With Mucopolysaccharidosis Type I, Hurler Variant	2018	https://clinicaltrials.gov/ct2/show/NCT03488394	ClinicalTrials.gov	N/A	Phase I/II, open-label, single group assignment clinical trial	Trial registration	Single country	5 years	≥ 28 days and ≤ 11 years old	N/A	N/A	MPS I-H	8	Intravenous gene therapy (Frozen autologous CD34+ hematopoietic stem and progenitor cells genetically modified with the lentiviral vector IDUA LV, encoding for the α-L-iduronidase cDNA, in their final formulation medium. The drug product target dose is more or equal to 8x10^6 CD34+ cells/Kg, with a minimum dose of 4x10^6 CD34+ cells/Kg and a maximum dose of 35x10^6 CD34+ cells/Kg.)	Gene therapy	No comparator	Serious adverse events	Adverse events (general)		Used as a measure of overall safety and tolerability	The number of AEs (expected/unexpected and/or related/not related) and SAEs (expected/unexpected and/or related/not related) and the percentage of subjects experiencing AEs (expected/unexpected and/or related/not related) and SAEs (expected/unexpected and/or related/not related) will be summarized by severity and within body system involved. Narratives will also be presented. The rate of occurren…			Pathophysiological Manifestations	Adverse events/effects
10001	A multicenter, open-label study evaluating safety and clinical outcomes in children (1.4–7.5 years) with Hunter syndrome receiving idursulfase enzyme replacement therapy	2013	Giugliani	Genetics in Medicine	Brazil	Phase IV, open-label study	Trial	Multicentre	52 weeks	≤5 years	Mean (SD): 4.0 (1.62); Range: 1.4-7.5 years	Children	MPS II	28	Intravenous idursulfase (0.5mg/kg)	ERT	No comparator	Treatment-emergent adverse events (TEAEs)	Adverse events (general)	The severity was recorded on a four-degree scale: mild, moderate, severe, and life threatening.					Pathophysiological Manifestations	Adverse events/effects
10001	A multicenter, open-label study evaluating safety and clinical outcomes in children (1.4–7.5 years) with Hunter syndrome receiving idursulfase enzyme replacement therapy	2013	Giugliani	Genetics in Medicine	Brazil	Phase IV, open-label study	Trial	Multicentre	52 weeks	≤5 years	Mean (SD): 4.0 (1.62); Range: 1.4-7.5 years	Children	MPS II	28	Intravenous idursulfase (0.5mg/kg)	ERT	No comparator	Serious adverse events	Adverse events (general)	Defined as any AE occurring at any dose that results in death, life-threatening AE, hospitalization, persistent or significant disability/incapacity, or congenital anomaly or birth defect					Pathophysiological Manifestations	Adverse events/effects
10002	A phase 1/2 study of intrathecal heparan-N-sulfatase in patients with mucopolysaccharidosis IIIA	2016	Jones	Molecular Genetics and Metabolism	The Netherlands	Open label, phase 1/2 dose-escalation trial	Trial	Multicentre	26 weeks	≥3 years	Median: 5.5; Range 3-24 years	Children and adults	MPS IIIA	12	3 different doses (10, 45, or 90 mg) of intrathecal recombinant human heparan-N-sulfatase (rhHNS) administered via intrathecal drug delivery device (IDDD)	ERT	No comparator	Adverse events	Adverse events (general)		Includes treatment-emergent adverse events, rhHNS-related adverse events, IDDD-related adverse events, serious adverse events				Pathophysiological Manifestations	Adverse events/effects
4	Recommendations for the management of MPS IVA: systematic evidence- and consensus-based guidance	2019	Akyol	Orphanet Journal of Rare Diseases	South Africa	Guideline	Guideline	N/A	N/A	Children and adults	N/A	N/A	MPS IVA	N/A	N/A	N/A	N/A	Sustained hypoventilation	Airway manifestations		to monitor response to CPAP				Pathophysiological Manifestations	Respiratory, thoracic and mediastinal outcomes
4	Recommendations for the management of MPS IVA: systematic evidence- and consensus-based guidance	2019	Akyol	Orphanet Journal of Rare Diseases	South Africa	Guideline	Guideline	N/A	N/A	Children and adults	N/A	N/A	MPS IVA	N/A	N/A	N/A	N/A	Hypercapnia	Airway manifestations		to monitor response to oxygen therapy; using measurement of PaCO2 and/or serum HCO3				Pathophysiological Manifestations	Respiratory, thoracic and mediastinal outcomes
24	Impact of Elosulfasse Alfa in Patients with Morquio A Syndrome Who Have Limited Ambulation: An Open-Label, Phase 2-Study	2017	Harmatz	American Journal of Medical Genetics	USA	Phase 2, open-label	Trial	Multi-national	48 weeks (initial phase 2) up to 96 weeks (open label extension)	≥ 5 y/o	Range: 9.8 - 42.2.	Children and adults	MPS IVA	10	2.0mg/kg elosulfase alfa	ERT	No comparator	Patient Impression of Breathing Ability	Airway manifestations			Patient Impression Questionaire (PIQ)			Pathophysiological Manifestations	Respiratory, thoracic and mediastinal outcomes
485	Enzyme replacement therapy for mucopolysaccharidosis VI (Maroteaux-Lamy syndrome): experience in Hong Kong	2011	But	Hong Kong Med J	China	Single-arm, non-randomized, open-label	Trial	Single-centre	48 weeks	n/a	17.2 & 16.8 years	Children	MPS VI	2	Recombinant human arylsulfatase B (rhASB) of Naglazyme	ERT	no comparator	Auto-continuous positive airway pressure (CPAP) titration study	Airway manifestations						Pathophysiological Manifestations	Respiratory, thoracic and mediastinal outcomes
1931	Mucopolysaccharidosis type II: European recommendations for the diagnosis and multidisciplinary management of a rare disease	2011	Scarpa	Orphanet Journal of Rare Diseases	UK	Guideline	Guideline	Pan-European	N/A	N/A	N/A	N/A	MPS II	N/A	N/A	N/A	N/A	Progressive airway obstruction, tracheobronchomalacia	Airway manifestations		Airway monitoring	Examination of upper airway for hypertrophy of the tonsils and adenoids, and tracheal deformities*; regular examination of the upper airway… for a more thorough evaluation of the airway, bronchoscopy may be performed		47. Muenzer J, Beck M, Eng CM, Escolar ML, Giugliani R, Guffon NH, Harmatz P, Kamin W, Kampmann C, Koseoglu ST, et al: Multidisciplinary management of Hunter syndrome. Pediatrics 2009, 124(6):e1228-1239. 98. Kamin W: Diagnosis and management of respiratory involvement in Hunter syndrome. Acta Paediatr 2008, 97(Suppl 457):57-60.	Pathophysiological Manifestations	Respiratory, thoracic and mediastinal outcomes
1979	Diagnostic evaluation, monitoring, and perioperative management of spinal cord compression in patients with Morquio syndrome	2015	Charrow	Molecular Genetics and Metabolism	USA	Guideline	Guideline	multi-national, multi-disciplinary	N/A	N/A	N/A	N/A	MPS IVA	N/A	N/A	N/A	N/A	assisted breathing	Airway manifestations		Use and use duration of non-invasive assisted breathing device; assessed yearly	medical history			Pathophysiological Manifestations	Respiratory, thoracic and mediastinal outcomes
2105	Recommendations for the management of MPS VI: systematic evidence- and consensus-based guidance	2019	Akyol	Orphanet Journal of Rare Diseases	Brazil	Guideline	Guideline	Multi-national	N/A	N/A	Adults and Pediatrics	N/A	MPS VI	N/A	N/A	N/A	N/A	sustained hypoventilation	Airway manifestations		to monitor response to CPAP				Pathophysiological Manifestations	Respiratory, thoracic and mediastinal outcomes
2105	Recommendations for the management of MPS VI: systematic evidence- and consensus-based guidance	2019	Akyol	Orphanet Journal of Rare Diseases	Brazil	Guideline	Guideline	Multi-national	N/A	N/A	Adults and Pediatrics	N/A	MPS VI	N/A	N/A	N/A	N/A	hypercapnia	Airway manifestations		to monitor response to oxygen therapy	measurement of PaCO2 and/or serum HCO3			Pathophysiological Manifestations	Respiratory, thoracic and mediastinal outcomes
2105	Recommendations for the management of MPS VI: systematic evidence- and consensus-based guidance	2019	Akyol	Orphanet Journal of Rare Diseases	Brazil	Guideline	Guideline	Multi-national	N/A	N/A	Adults and Pediatrics	N/A	MPS VI	N/A	N/A	N/A	N/A	upper airway obstruction	Airway manifestations		Can be an indication for tonsillectomy and/or adenoidectomy; tracheostomy is recommended in patients with MPS VI who exibit severe upper airway obstruction that cannot be treated by an alternative approach				Pathophysiological Manifestations	Respiratory, thoracic and mediastinal outcomes
2121	Clinical trial of laronidase in Hurler syndrome after hematopoietic cell transplantation	2020	Polgreen	Pediatric Research	USA	Open-label, single arm, pilot study	Trial	Single centre	2 years	<14 years	Range: 5-13 years	Children	MPS I-H	10	Laronidase (0.58 mg/kg i.v.)	ERT	No comparator (historical group)	Arm span	Arm span						Growth and Development	Physical growth and anthropometry
2236	Pilot study of the safety and effect of adalimumab on pain, physical, and musculoskeletal disease in mupolysaccharidosis types I and II	2017	Polgreen	Molecular Genetics and Metabolism Reports	USA	Randomized, double-blinded, placebo-conrolled crossover study	Trial	NR	32 weeks	≥ 5 years of age	6 & 15 years old	Children	MPS I-H, MPS II	2	Adalimumab (20mg [weight 15 - 30kg]) or 40mg[≥30kg])	TNF-α inhibitor	Placebo (saline)	Arm span	Arm span		Anthropometric measurements				Growth and Development	Physical growth and anthropometry
1931	Mucopolysaccharidosis type II: European recommendations for the diagnosis and multidisciplinary management of a rare disease	2011	Scarpa	Orphanet Journal of Rare Diseases	UK	Guideline	Guideline	Pan-European	N/A	N/A	N/A	N/A	MPS II	N/A	N/A	N/A	N/A	Arthropathy	Arthropathy		Musculoskeletal monitoring	6-minute walk test,* joint range of motion (shoulders, elbows, wrists, knees, hips and ankles)*			Pathophysiological Manifestations	Musculoskeletal and connective tissue outcomes
1946	Treatment of hip dysplasia in patients with mucopolysaccharidosis type I after hematopoietic stem cell transplantation: results of an international consensus procedure	2013	Langereis	Orphanet Journal of Rare Diseases	The Netherlands	Guideline	Guideline	N/A	N/A	N/A	N/A	N/A	MPS I	N/A	HSCT	HSCT	N/A	Arthropathy	Arthropathy		If a patient expresses pain that is likely located in the hips, it is important to try to establish whether the pain is caused by arthropathy	An intra-articular injection of local anesthetics may be considered as a tool to establish whether the pain is caused by intraarticular pathology			Pathophysiological Manifestations	Musculoskeletal and connective tissue outcomes
2203	Guidelines for diagnosis and treatment of Hunter Syndrome for clinicians in Latin America	2014	Giugliani	Genetics and Molecular Biology	Brazil	Guideline	Guideline	Latin America	n/a	n/a	n/a	N/A	MPS II	N/A	n/a	N/A	n/a	Independence	Autonomy/independence			FIM (Functional Independence Measure) and PEDI (Pediatric Evaluation of Disabilities Inventory) scales			Life Impact	Child and caregiver/family impact
870	High Dose Genistein in Sanfilippo Syndrome	2014	https://trialsearch.who.int/Trial2.aspx?TrialID=EUCTR2013-001479-18-GB	ICTRP	N/A	Phase III, Double Blinded, Randomised, Placebo Controlled Clinical Trial	Trial registration		52 weeks + open label phase	2-15 years	N/A	N/A	MPS IIIA, MPS IIIB, MPS IIIC	24	High Dose Oral Genistein Aglycone (oral powder)	SRT	Placebo	Plasma heparan sulfate	Blood GAGs						Pathophysiological Manifestations	Metabolism and nutrition outcomes
883	A Phase Ⅲ Study of JR-141 in Patients With Mucopolysaccharidosis II	2020	https://clinicaltrials.gov/ct2/show/NCT04573023	ClinicalTrials.gov	N/A	Phase III randomized, assessor-blinded, active-controlled, parallel assignment interventional trial	Trial registration	Multicenter, multicountry (global)	105 weeks	Cohort A: 30-71 months old; Cohort B: ≥6 years	N/A	N/A	MPS II	50	JR-141 IV infusion, 2.0 mg/kg/week	ERT	standard of care: IV infusions of idursulfase/Elaprase; rescue arm: switching between the 2 arms	Serum heparan sulfate	Blood GAGs		Cohort A & B				Pathophysiological Manifestations	Metabolism and nutrition outcomes
883	A Phase Ⅲ Study of JR-141 in Patients With Mucopolysaccharidosis II	2020	https://clinicaltrials.gov/ct2/show/NCT04573023	ClinicalTrials.gov	N/A	Phase III randomized, assessor-blinded, active-controlled, parallel assignment interventional trial	Trial registration	Multicenter, multicountry (global)	105 weeks	Cohort A: 30-71 months old; Cohort B: ≥6 years	N/A	N/A	MPS II	50	JR-141 IV infusion, 2.0 mg/kg/week	ERT	standard of care: IV infusions of idursulfase/Elaprase; rescue arm: switching between the 2 arms	Serum dermatan sulfate	Blood GAGs		Cohort A & B				Pathophysiological Manifestations	Metabolism and nutrition outcomes
2246	A Phase 2/3 Trial of Pabinafusp Alfa, IDS Fused with Anti-Human Transferrin Receptor Antibody, Targeting Neurodegeneration in MPS-II	2021	Okuyama	Molecular Therapy	Japan	Single arm, open-label phase 2/3 clinical trial	Trial	Single country and multicenter	52 weeks	NR	Mean(range): 8.6 +/- 5.6 years of age	Children	MPS II	28	2.0mg/kg of pabinafusp alfa	ERT	No comparator	Heparan sulfate (HS) concentrations in serum	Blood GAGs			High sensitivity liquid chromatography (LC-MS/MS)			Pathophysiological Manifestations	Metabolism and nutrition outcomes
2246	A Phase 2/3 Trial of Pabinafusp Alfa, IDS Fused with Anti-Human Transferrin Receptor Antibody, Targeting Neurodegeneration in MPS-II	2021	Okuyama	Molecular Therapy	Japan	Single arm, open-label phase 2/3 clinical trial	Trial	Single country and multicenter	52 weeks	NR	Mean(range): 8.6 +/- 5.6 years of age	Children	MPS II	28	2.0mg/kg of pabinafusp alfa	ERT	No comparator	Dermatan sulfate (DS) concentrations in serum	Blood GAGs			High sensitivity liquid chromatography (LC-MS/MS)			Pathophysiological Manifestations	Metabolism and nutrition outcomes
2265	Iduronate-2-sulfatase fused with anti-hTfR antibody, pabinafusp alfa, for MPS-II: A phase 2 trial in Brazil	2021	Giugliani	Molecular Therapy	Japan	Open-label, randomized, parallel-group phase 2 clinical trial	Trial	Single country, multi-centre	26 weeks	NR	Mean ± SD: 13.27 ± 14.01	Children and adults	MPS II	19	Group 1: 1.0mg/kg/week of pabinafusp alfa administered intravenously	ERT	Group 2: 2.0mg/kg/week of pabinafusp alfa administered intravenously Group 3: 4.0mg/kg/week of pabinafusp alfa administered intravenously	Serum heparan sulfate (HS)	Blood GAGs			High-sensitivity liquid chromatography-tandem mass spectrometry		Tanaka, N., Kida, S., Kinoshita, M., Morimoto, H., Shibasaki, T., Tachibana, K., & Yamamoto, R. (2018). Evaluation of cerebrospinal fluid heparan sulfate as a biomarker of neuropathology in a murine model of mucopolysaccharidosis type II using high-sensitivity LC/MS/MS. Molecular genetics and metabolism, 125(1-2), 53-58.	Pathophysiological Manifestations	Metabolism and nutrition outcomes
2265	Iduronate-2-sulfatase fused with anti-hTfR antibody, pabinafusp alfa, for MPS-II: A phase 2 trial in Brazil	2021	Giugliani	Molecular Therapy	Japan	Open-label, randomized, parallel-group phase 2 clinical trial	Trial	Single country, multi-centre	26 weeks	NR	Mean ± SD: 13.27 ± 14.01	Children and adults	MPS II	19	Group 1: 1.0mg/kg/week of pabinafusp alfa administered intravenously	ERT	Group 2: 2.0mg/kg/week of pabinafusp alfa administered intravenously Group 3: 4.0mg/kg/week of pabinafusp alfa administered intravenously	Serum dermatan sulfate (DS)	Blood GAGs			High-sensitivity liquid chromatography-tandem mass spectrometry		Tanaka, N., Kida, S., Kinoshita, M., Morimoto, H., Shibasaki, T., Tachibana, K., & Yamamoto, R. (2018). Evaluation of cerebrospinal fluid heparan sulfate as a biomarker of neuropathology in a murine model of mucopolysaccharidosis type II using high-sensitivity LC/MS/MS. Molecular genetics and metabolism, 125(1-2), 53-58.	Pathophysiological Manifestations	Metabolism and nutrition outcomes
2459	Gene Transfer Study of ABO-102 in Patients With Middle and Advanced Phases of MPS IIIA Disease	2019	https://clinicaltrials.gov/ct2/show/NCT04088734	ClinicalTrials.gov	N/A	Phase I/II, open label, single-dose, gene transfer study	Trial registration	Multi-country	24 months	2-17 years	N/A	N/A	MPS IIIA	12	ABO-102 (scAAV9.U1a.hSGSH) administered by intravenous injection through a peripheral limb vein at a dose of 3 X 10^13 vg/kg	Gene therapy	N/A	Plasma glycosaminoglycans or Heparan Sulfate	Blood GAGs						Pathophysiological Manifestations	Metabolism and nutrition outcomes
2478	A Study to Assess the Safety and Tolerability of SOBI003 in Pediatric MPS IIIA Patients	2018	https://ClinicalTrials.gov/show/NCT03423186	ClinicalTrials.gov	N/A	Phase 1/2, Open, Non-controlled, Parallel, Sequential Ascending Multiple-dose, Multicenter Study	Trial registration	Multicentre	24 weeks	12-72 months	N/A	N/A	MPS IIIA	6	Dose 1 group: SOBI003 (Modified recombinant human sulphamidase) dose 3 mg/kg once weekly via i.v. infusion	ERT	Dose 2 group: SOBI003 (Modified recombinant human sulphamidase) dose 10 mg/kg once weekly via i.v. infusion	Heparan Sulfate (serum)	Blood GAGs						Pathophysiological Manifestations	Metabolism and nutrition outcomes
2479	A Study to Assess the Safety, Tolerability, and Efficacy of Long-term SOBI003 Treatment in Pediatric MPS IIIA Patients	2019	https://ClinicalTrials.gov/show/NCT03811028	ClinicalTrials.gov	N/A	Phase 1/2, open-label, single-arm extension study	Trial registration	Multicentre	80 weeks	18-78 months	N/A	N/A	MPS IIIA	6	SOBI003 (modified recombinant human sulphamidase) weekly i.v. infusion. Dose will be adjusted to the highest dose that has been declared safe by the safety review committee on the FIH study.	ERT	N/A	Heparan Sulfate (serum)	Blood GAGs						Pathophysiological Manifestations	Metabolism and nutrition outcomes
2566	A Treatment Extension Study of Mucopolysaccharidosis Type IIIB	2018	https://clinicaltrials.gov/ct2/show/NCT03784287	ClinicalTrials.gov	N/A	Phase II open-label extension study	Trial registration	Multi-centre, multi-country	Up to 240 weeks	0-18 years	N/A	N/A	MPS IIIB	20	AX 250 (Chimeric fusion of recombinant human alpha-N-acetylglucosaminidase and truncated human insulin-like growth factor 2 (rhNAGLU-IGF2)) at the MTTD established in 250-201, 300mg administered weekly by ICV infusion	ERT	N/A	Heparan sulphate (serum)	Blood GAGs						Pathophysiological Manifestations	Metabolism and nutrition outcomes
2581	A Treatment Study of Mucopolysaccharidosis Type IIIB (MPS IIIB)	2016	https://clinicaltrials.gov/ct2/show/NCT02754076	ClinicalTrials.gov	N/A	A Phase 1/2 Open-Label Dose-Escalation Study	Trial registration	Multi-country	Up to 124 weeks	1-10 years	N/A	N/A	MPS IIIB	23	Drug: AX 250 (Chimeric fusion of recombinant human alpha-N-acetylglucosaminidase and truncated human insulin-like growth factor 2 (rhNAGLU-IGF2)) Part 1: up to 3 escalating doses of AX 250 (30, 100 and 300 mg) via ICV infusion every week until the maximum tolerated tested dose (MTTD) is established. Part 2: weekly doses of AX 250 via ICV infusion that will continue for 48 weeks at the MTTD establ…	ERT	N/A	Plasma GAGs	Blood GAGs						Pathophysiological Manifestations	Metabolism and nutrition outcomes
2584	Gene Therapy With Modified Autologous Hematopoietic Stem Cells for Patients With Mucopolysaccharidosis Type IIIA	2019	https://clinicaltrials.gov/ct2/show/NCT04201405	ClinicalTrials.gov	N/A	Phase I-II, open label study	Trial registration	Single centre, single country (UK)	up to 3 years	3-24 months	N/A	N/A	MPS IIIA	3 to 5	Hematopoietic stem cell gene therapy (autologous CD34+ cells transduced with a lentiviral vector containing the human SGSH gene)	Gene therapy	N/A	Heparan sulphate (plasma)	Blood GAGs						Pathophysiological Manifestations	Metabolism and nutrition outcomes
24	Impact of Elosulfasse Alfa in Patients with Morquio A Syndrome Who Have Limited Ambulation: An Open-Label, Phase 2-Study	2017	Harmatz	American Journal of Medical Genetics	USA	Phase 2, open-label	Trial	Multi-national	48 weeks (initial phase 2) up to 96 weeks (open label extension)	≥ 5 y/o	Range: 9.8 - 42.2.	Children and adults	MPS IVA	10	2.0mg/kg elosulfase alfa	ERT	No comparator	Bone density (lumbar spine)	Bone health			DXA scan			Pathophysiological Manifestations	Musculoskeletal and connective tissue outcomes
24	Impact of Elosulfasse Alfa in Patients with Morquio A Syndrome Who Have Limited Ambulation: An Open-Label, Phase 2-Study	2017	Harmatz	American Journal of Medical Genetics	USA	Phase 2, open-label	Trial	Multi-national	48 weeks (initial phase 2) up to 96 weeks (open label extension)	≥ 5 y/o	Range: 9.8 - 42.2.	Children and adults	MPS IVA	10	2.0mg/kg elosulfase alfa	ERT	No comparator	Radiographs of the lower extremities	Bone health			Radiographs			Pathophysiological Manifestations	Musculoskeletal and connective tissue outcomes
24	Impact of Elosulfasse Alfa in Patients with Morquio A Syndrome Who Have Limited Ambulation: An Open-Label, Phase 2-Study	2017	Harmatz	American Journal of Medical Genetics	USA	Phase 2, open-label	Trial	Multi-national	48 weeks (initial phase 2) up to 96 weeks (open label extension)	≥ 5 y/o	Range: 9.8 - 42.2.	Children and adults	MPS IVA	10	2.0mg/kg elosulfase alfa	ERT	No comparator	Radiographs of the hand/wrist	Bone health			Radiographs			Pathophysiological Manifestations	Musculoskeletal and connective tissue outcomes
24	Impact of Elosulfasse Alfa in Patients with Morquio A Syndrome Who Have Limited Ambulation: An Open-Label, Phase 2-Study	2017	Harmatz	American Journal of Medical Genetics	USA	Phase 2, open-label	Trial	Multi-national	48 weeks (initial phase 2) up to 96 weeks (open label extension)	≥ 5 y/o	Range: 9.8 - 42.2.	Children and adults	MPS IVA	10	2.0mg/kg elosulfase alfa	ERT	No comparator	Radiographs of the lumbar spine	Bone health			Radiographs			Pathophysiological Manifestations	Musculoskeletal and connective tissue outcomes
24	Impact of Elosulfasse Alfa in Patients with Morquio A Syndrome Who Have Limited Ambulation: An Open-Label, Phase 2-Study	2017	Harmatz	American Journal of Medical Genetics	USA	Phase 2, open-label	Trial	Multi-national	48 weeks (initial phase 2) up to 96 weeks (open label extension)	≥ 5 y/o	Range: 9.8 - 42.2.	Children and adults	MPS IVA	10	2.0mg/kg elosulfase alfa	ERT	No comparator	Magnetic resonance imaging of cervical spine	Bone health		safety outcome				Pathophysiological Manifestations	Musculoskeletal and connective tissue outcomes
685	Safety and clinical activity of elosulfase alfa in pediatric patients with Morquio A syndrome (mucopolysaccharidosis IVA) less than 5y	2015	Jones	Pediatric Research	UK	Phase II, open-label	Trial	Multinational	52 weeks	< 5 years old	Age range: 0.8 - 4.9 y/o, Mean: 3.1 y/o	Children	MPS IVA	15	infusions of elosulfase alfa 2.0mg/kg/week	ERT	Compared to untreated subjects of similar age in the Morquio A Clinical Assessment Program study	cervical spine radiographs	Bone health			Machine types for making electrocardiograms and radiographs were not specified and varied from center to center, but a full set of instructions on how to collect the images was provided by BioClinica (Newtown, PA)			Pathophysiological Manifestations	Musculoskeletal and connective tissue outcomes
1799	Long-term outcomes of patients with mucopolysaccharidosis VI treated with galsulfase enzyme replacement therapy since infancy	2021	Garcia	Molecular Genetics and Metabolism	USA	Prospective evaluation using data from phase 4: ASB-008 study and clinical data collected at least 5 years after completion of the study	Trial	Multicenter	> 5 years	n/a	10.5, 10.5, 7.9	Children	MPS VI	3	1.0mg/kg/week galsulfase	ERT	2.0mg/kg/week galsulfase	Radiography of legs	Bone health			Radiography			Pathophysiological Manifestations	Musculoskeletal and connective tissue outcomes
1799	Long-term outcomes of patients with mucopolysaccharidosis VI treated with galsulfase enzyme replacement therapy since infancy	2021	Garcia	Molecular Genetics and Metabolism	USA	Prospective evaluation using data from phase 4: ASB-008 study and clinical data collected at least 5 years after completion of the study	Trial	Multicenter	> 5 years	n/a	10.5, 10.5, 7.9	Children	MPS VI	3	1.0mg/kg/week galsulfase	ERT	2.0mg/kg/week galsulfase	Radiography of hips	Bone health			Radiography			Pathophysiological Manifestations	Musculoskeletal and connective tissue outcomes
1799	Long-term outcomes of patients with mucopolysaccharidosis VI treated with galsulfase enzyme replacement therapy since infancy	2021	Garcia	Molecular Genetics and Metabolism	USA	Prospective evaluation using data from phase 4: ASB-008 study and clinical data collected at least 5 years after completion of the study	Trial	Multicenter	> 5 years	n/a	10.5, 10.5, 7.9	Children	MPS VI	3	1.0mg/kg/week galsulfase	ERT	2.0mg/kg/week galsulfase	Radiography of hands	Bone health			Radiography			Pathophysiological Manifestations	Musculoskeletal and connective tissue outcomes
1799	Long-term outcomes of patients with mucopolysaccharidosis VI treated with galsulfase enzyme replacement therapy since infancy	2021	Garcia	Molecular Genetics and Metabolism	USA	Prospective evaluation using data from phase 4: ASB-008 study and clinical data collected at least 5 years after completion of the study	Trial	Multicenter	> 5 years	n/a	10.5, 10.5, 7.9	Children	MPS VI	3	1.0mg/kg/week galsulfase	ERT	2.0mg/kg/week galsulfase	Radiography of spine	Bone health			Radiography			Pathophysiological Manifestations	Musculoskeletal and connective tissue outcomes
1831	Lysosomal storage diseases: Diagnostic confirmationand management of presymptomatic individuals	2011	Wang	Genetics in Medicine	USA	Guideline	Guideline	multi-national	N/A	N/A	N/A	N/A	MPS I-H, MPS I-HS, MPS I-S	N/A	N/A	N/A	N/A	plain radiography/skeletal findings (dysostosis multiplex)	Bone health		includes J-shaped sella turcica, “spatulate” ribs with anterior widening, wedge-shaped dysplastic biconcave vertebral bodies, shortened and rotated radius and ulna, proximal pointing of the metacarpals, and coxa valga.	plain radiography			Pathophysiological Manifestations	Musculoskeletal and connective tissue outcomes
1831	Lysosomal storage diseases: Diagnostic confirmationand management of presymptomatic individuals	2011	Wang	Genetics in Medicine	USA	Guideline	Guideline	multi-national	N/A	N/A	N/A	N/A	MPS I-H, MPS I-HS, MPS I-S	N/A	N/A	N/A	N/A	imaging of spine	Bone health						Pathophysiological Manifestations	Musculoskeletal and connective tissue outcomes
1831	Lysosomal storage diseases: Diagnostic confirmationand management of presymptomatic individuals	2011	Wang	Genetics in Medicine	USA	Guideline	Guideline	multi-national	N/A	N/A	N/A	N/A	MPS I-H, MPS I-HS, MPS I-S	N/A	N/A	N/A	N/A	skeletal manifestations	Bone health		presence should prompt decision to perform HSCT in MPS I patients with mutations that are novel or unable to predict phenotype (such as p.P533R)				Pathophysiological Manifestations	Musculoskeletal and connective tissue outcomes
1831	Lysosomal storage diseases: Diagnostic confirmationand management of presymptomatic individuals	2011	Wang	Genetics in Medicine	USA	Guideline	Guideline	multi-national	N/A	N/A	N/A	N/A	MPS VI	N/A	N/A	N/A	N/A	skeletal survey	Bone health			flexion/extension views of the cervical spine, lateral view of the entire spine, and frog-leg view of the hips			Pathophysiological Manifestations	Musculoskeletal and connective tissue outcomes
1931	Mucopolysaccharidosis type II: European recommendations for the diagnosis and multidisciplinary management of a rare disease	2011	Scarpa	Orphanet Journal of Rare Diseases	UK	Guideline	Guideline	Pan-European	N/A	N/A	N/A	N/A	MPS II	N/A	N/A	N/A	N/A	Abnormal bone thickness and shape	Bone health		Musculoskeletal monitoring; (e.g. malformation of tarsal bones, pelvis, and vertebral bodies)	X-ray (spine, hips and pelvis)*, radiography†			Pathophysiological Manifestations	Musculoskeletal and connective tissue outcomes
1952	Galsulfase (Naglazyme) therapy in infants with mucopolysaccharidosis VI	2014	Harmatz	JIMD	USA	Phase 4, open-label, randomized, two-dose level study	Trial	Multicenter and multinational	52 weeks	1 year of age +/- a few months (subjective, didn't concretely chose)	Range: 3.3 - 12.7 months. Mean age: 9.2 months	Children	MPS VI	4	Galsulfase (Naglazyme) 1.0mg/kg	ERT	Galsulfase (Naglazyme) 2.0mg/kg	Radiographic changes (skeletal survey)	Bone health		measured in the spine, pelvis, hands and wrists	Radiographs: reviewed by pediatric radiologst (R.S. Lachman) with extensive experience evaluating radiographs for MPS pathologies			Pathophysiological Manifestations	Musculoskeletal and connective tissue outcomes
1972	Efficacy and safety of enzyme replacement therapy with BMN 110 (elosulfase alfa) for Morquio A syndrome (mucopolysaccharidosis IVA): a phase 3 randomised placebo-controlled study	2014	Hendriksz	J Inherit Metab Dis	United Kingdom	Double-blind, randomised, placebo-controlled, 24-week phase 3 study	Trial	Multinational, multicentre	24 weeks	≥5 years	Median (range): 11.9 (5,57)	Children and adults	MPS IVA	176	Elosulfase alfa 2.0 mg/kg/every other week (qow), or elosulfase alfa 2.0 mg/kg/week (weekly)	ERT	Placebo	Lower extremity radiographs	Bone health		For subjects ≤20 yrs	Radiographs			Pathophysiological Manifestations	Musculoskeletal and connective tissue outcomes
1972	Efficacy and safety of enzyme replacement therapy with BMN 110 (elosulfase alfa) for Morquio A syndrome (mucopolysaccharidosis IVA): a phase 3 randomised placebo-controlled study	2014	Hendriksz	J Inherit Metab Dis	United Kingdom	Double-blind, randomised, placebo-controlled, 24-week phase 3 study	Trial	Multinational, multicentre	24 weeks	≥5 years	Median (range): 11.9 (5,57)	Children and adults	MPS IVA	176	Elosulfase alfa 2.0 mg/kg/every other week (qow), or elosulfase alfa 2.0 mg/kg/week (weekly)	ERT	Placebo	Bone and cartilage metabolism	Bone health	C-terminal crosslinked C-telopeptide [CTX1] and type IIA collagen N-propeptide [PIIANP]					Pathophysiological Manifestations	Musculoskeletal and connective tissue outcomes
1972	Efficacy and safety of enzyme replacement therapy with BMN 110 (elosulfase alfa) for Morquio A syndrome (mucopolysaccharidosis IVA): a phase 3 randomised placebo-controlled study	2014	Hendriksz	J Inherit Metab Dis	United Kingdom	Double-blind, randomised, placebo-controlled, 24-week phase 3 study	Trial	Multinational, multicentre	24 weeks	≥5 years	Median (range): 11.9 (5,57)	Children and adults	MPS IVA	176	Elosulfase alfa 2.0 mg/kg/every other week (qow), or elosulfase alfa 2.0 mg/kg/week (weekly)	ERT	Placebo	Radiographic examination - cervical spine	Bone health						Pathophysiological Manifestations	Musculoskeletal and connective tissue outcomes
1972	Efficacy and safety of enzyme replacement therapy with BMN 110 (elosulfase alfa) for Morquio A syndrome (mucopolysaccharidosis IVA): a phase 3 randomised placebo-controlled study	2014	Hendriksz	J Inherit Metab Dis	United Kingdom	Double-blind, randomised, placebo-controlled, 24-week phase 3 study	Trial	Multinational, multicentre	24 weeks	≥5 years	Median (range): 11.9 (5,57)	Children and adults	MPS IVA	176	Elosulfase alfa 2.0 mg/kg/every other week (qow), or elosulfase alfa 2.0 mg/kg/week (weekly)	ERT	Placebo	Radiographic examination - lumbar spine	Bone health						Pathophysiological Manifestations	Musculoskeletal and connective tissue outcomes
1975	Multi-domain impact of elosulfase alfa in Morquio A syndrome in the pivotal phase III trial	2015	Hendriksz	Molecular Genetics and Metabolism	UK	Phase III, double-blind, randomized, placebo-controlled	Trial	Multicenter, multinational	24 weeks	≥5 years of age	5-57 years of age	Children and adults	MPS IVA	176	Group 1: 2.0mg/kg/week elosulfase alfa; Group 2: 2.0mg/kg/every other week ekosulfase alfa	ERT	Group 3: placebo	Radiographic examinations of cervical spine	Bone health						Pathophysiological Manifestations	Musculoskeletal and connective tissue outcomes
1975	Multi-domain impact of elosulfase alfa in Morquio A syndrome in the pivotal phase III trial	2015	Hendriksz	Molecular Genetics and Metabolism	UK	Phase III, double-blind, randomized, placebo-controlled	Trial	Multicenter, multinational	24 weeks	≥5 years of age	5-57 years of age	Children and adults	MPS IVA	176	Group 1: 2.0mg/kg/week elosulfase alfa; Group 2: 2.0mg/kg/every other week ekosulfase alfa	ERT	Group 3: placebo	Radiographic examinations of lumbar spine	Bone health						Pathophysiological Manifestations	Musculoskeletal and connective tissue outcomes
1979	Diagnostic evaluation, monitoring, and perioperative management of spinal cord compression in patients with Morquio syndrome	2015	Charrow	Molecular Genetics and Metabolism	USA	Guideline	Guideline	multi-national, multi-disciplinary	N/A	N/A	N/A	N/A	MPS IVA	N/A	N/A	N/A	N/A	skeletal survey	Bone health		when clinically indicated	skeletal survey by radiography			Pathophysiological Manifestations	Musculoskeletal and connective tissue outcomes
2084	Neurocognitive and somatic stabilization in pediatric patients with severe Mucopolysaccharidosis Type I after 52 weeks of intravenous brain-penetrating insulin receptor antibody-iduronidase fusion protein (valanafusp alpha): an open label phase 1-2 trial	2018	Giugliani	Orphanet Journal of Rare Diseases	USA	Open label phase II trial	Trial	NR	52 weeks	NR	Mean (SD): 7.6 (1.3); Range: 2-15.7	Children	MPS I-H, MPS I-HS	11	IV infusions of valanafusp alpha 1, 3, or 6 mg/kg	ERT		Cervical spine MRI	Bone health			Performed with a Philips Achieva 1.5 Tesla MRI			Pathophysiological Manifestations	Musculoskeletal and connective tissue outcomes
2087	Diagnosis and follow-up of patients with Hunter syndrome in Spain	2018	González-Gutiérrez-Solana	Medicine	Spain	Guideline	Guideline	Single country	N/A	N/A	N/A	N/A	MPS II	N/A	N/A	N/A	N/A	Hip X-ray	Bone health		Every 6 months during the first 2 years, then every 12 months	X-ray			Pathophysiological Manifestations	Musculoskeletal and connective tissue outcomes
2087	Diagnosis and follow-up of patients with Hunter syndrome in Spain	2018	González-Gutiérrez-Solana	Medicine	Spain	Guideline	Guideline	Single country	N/A	N/A	N/A	N/A	MPS II	N/A	N/A	N/A	N/A	Wrist X-ray	Bone health		Every 6 months during the first 2 years, then every 12 months	X-ray			Pathophysiological Manifestations	Musculoskeletal and connective tissue outcomes
2087	Diagnosis and follow-up of patients with Hunter syndrome in Spain	2018	González-Gutiérrez-Solana	Medicine	Spain	Guideline	Guideline	Single country	N/A	N/A	N/A	N/A	MPS II	N/A	N/A	N/A	N/A	Bone assessment	Bone health		Every 6 months during the first 2 years, then every 12 months				Pathophysiological Manifestations	Musculoskeletal and connective tissue outcomes
2087	Diagnosis and follow-up of patients with Hunter syndrome in Spain	2018	González-Gutiérrez-Solana	Medicine	Spain	Guideline	Guideline	Single country	N/A	N/A	N/A	N/A	MPS II	N/A	N/A	N/A	N/A	Spine X-ray	Bone health		Every 6 months during the first 2 years, then every 12 months				Pathophysiological Manifestations	Musculoskeletal and connective tissue outcomes
2087	Diagnosis and follow-up of patients with Hunter syndrome in Spain	2018	González-Gutiérrez-Solana	Medicine	Spain	Guideline	Guideline	Single country	N/A	N/A	N/A	N/A	MPS II	N/A	N/A	N/A	N/A	Skeletal deformities	Bone health		Every 6 months during the first 2 years, then every 12 months	Physical examination			Pathophysiological Manifestations	Musculoskeletal and connective tissue outcomes
2203	Guidelines for diagnosis and treatment of Hunter Syndrome for clinicians in Latin America	2014	Giugliani	Genetics and Molecular Biology	Brazil	Guideline	Guideline	Latin America	n/a	n/a	n/a	N/A	MPS II	N/A	n/a	N/A	n/a	Bone mapping, radiograph of spine and hip	Bone health		Measure of musculoskeletal involvement	radiograph of spine and hip			Pathophysiological Manifestations	Musculoskeletal and connective tissue outcomes
2203	Guidelines for diagnosis and treatment of Hunter Syndrome for clinicians in Latin America	2014	Giugliani	Genetics and Molecular Biology	Brazil	Guideline	Guideline	Latin America	n/a	n/a	n/a	N/A	MPS II	N/A	n/a	N/A	n/a	Bone mapping, radiograph of thoracic	Bone health		Measure of musculoskeletal involvement	radiograph of thoracic			Pathophysiological Manifestations	Musculoskeletal and connective tissue outcomes
2203	Guidelines for diagnosis and treatment of Hunter Syndrome for clinicians in Latin America	2014	Giugliani	Genetics and Molecular Biology	Brazil	Guideline	Guideline	Latin America	n/a	n/a	n/a	N/A	MPS II	N/A	n/a	N/A	n/a	Bone mapping, radiograph of hands	Bone health		Measure of musculoskeletal involvement	radiograph of hands			Pathophysiological Manifestations	Musculoskeletal and connective tissue outcomes
2203	Guidelines for diagnosis and treatment of Hunter Syndrome for clinicians in Latin America	2014	Giugliani	Genetics and Molecular Biology	Brazil	Guideline	Guideline	Latin America	n/a	n/a	n/a	N/A	MPS II	N/A	n/a	N/A	n/a	Bone mapping, radiograph of long bones	Bone health		Measure of musculoskeletal involvement	radiograph of long bones			Pathophysiological Manifestations	Musculoskeletal and connective tissue outcomes
4	Recommendations for the management of MPS IVA: systematic evidence- and consensus-based guidance	2019	Akyol	Orphanet Journal of Rare Diseases	South Africa	Guideline	Guideline	N/A	N/A	Children and adults	N/A	N/A	MPS IVA	N/A	N/A	N/A	N/A	Function of the heart	Cardiac function			Routine physical examination			Pathophysiological Manifestations	Cardiac outcomes
4	Recommendations for the management of MPS IVA: systematic evidence- and consensus-based guidance	2019	Akyol	Orphanet Journal of Rare Diseases	South Africa	Guideline	Guideline	N/A	N/A	Children and adults	N/A	N/A	MPS IVA	N/A	N/A	N/A	N/A	Careful auscultation	Cardiac function						Pathophysiological Manifestations	Cardiac outcomes
4	Recommendations for the management of MPS IVA: systematic evidence- and consensus-based guidance	2019	Akyol	Orphanet Journal of Rare Diseases	South Africa	Guideline	Guideline	N/A	N/A	Children and adults	N/A	N/A	MPS IVA	N/A	N/A	N/A	N/A	Full transthoracic two-dimensional and Doppler echocardiogram	Cardiac function			Full transthoracic two-dimensional and Doppler echocardiogram			Pathophysiological Manifestations	Cardiac outcomes
4	Recommendations for the management of MPS IVA: systematic evidence- and consensus-based guidance	2019	Akyol	Orphanet Journal of Rare Diseases	South Africa	Guideline	Guideline	N/A	N/A	Children and adults	N/A	N/A	MPS IVA	N/A	N/A	N/A	N/A	Severe valve stenosis or regurgitation	Cardiac function		Can be an indication for cardiac (aortic, mitral) valve replacement				Pathophysiological Manifestations	Cardiac outcomes
4	Recommendations for the management of MPS IVA: systematic evidence- and consensus-based guidance	2019	Akyol	Orphanet Journal of Rare Diseases	South Africa	Guideline	Guideline	N/A	N/A	Children and adults	N/A	N/A	MPS IVA	N/A	N/A	N/A	N/A	12-lead electrocardiogram (ECG)	Cardiac function			12-lead electrocardiogram (ECG)			Pathophysiological Manifestations	Cardiac outcomes
24	Impact of Elosulfasse Alfa in Patients with Morquio A Syndrome Who Have Limited Ambulation: An Open-Label, Phase 2-Study	2017	Harmatz	American Journal of Medical Genetics	USA	Phase 2, open-label	Trial	Multi-national	48 weeks (initial phase 2) up to 96 weeks (open label extension)	≥ 5 y/o	Range: 9.8 - 42.2.	Children and adults	MPS IVA	10	2.0mg/kg elosulfase alfa	ERT	No comparator	Echocardiograms	Cardiac function		safety outcome	Echocardiograms			Pathophysiological Manifestations	Cardiac outcomes
24	Impact of Elosulfasse Alfa in Patients with Morquio A Syndrome Who Have Limited Ambulation: An Open-Label, Phase 2-Study	2017	Harmatz	American Journal of Medical Genetics	USA	Phase 2, open-label	Trial	Multi-national	48 weeks (initial phase 2) up to 96 weeks (open label extension)	≥ 5 y/o	Range: 9.8 - 42.2.	Children and adults	MPS IVA	10	2.0mg/kg elosulfase alfa	ERT	No comparator	Electrocardiograms	Cardiac function		safety outcome	Electrocardiograms			Pathophysiological Manifestations	Cardiac outcomes
53	An Extension Study to Evaluate the Safety and Efficacy of HGT-1410 Administration in Pediatric Patients with Sanfilippo Syndrome Type A	2015	https://trialsearch.who.int/Trial2.aspx?TrialID=EUCTR2014-003960-20-GB	ICTRP	N/A	Trial registration; Phase II, open-label, randomized extension interventional clinical trial	Trial registration	Multinational	120 weeks	<18	N/A	N/A	MPS IIIA	17	Recombinant human heparan N-sulfatase (rhHNS)	ERT	NR	12-lead electrocardiogram (ECG)	Cardiac function		Measure of safety	12-lead electrocardiogram (ECG)			Pathophysiological Manifestations	Cardiac outcomes
55	An extension to the safety, tolerability and preliminary efficacy study of Idursulfase-IT in patients with Hunter syndrome associated with learning disability	2011	https://trialsearch.who.int/Trial2.aspx?TrialID=EUCTR2011-000212-25-GB	ICTRP	N/A	Phase I/II, uncontrolled interventional clinical trial	Trial registration	Multi-country	43 weeks	0-18 years	N/A	N/A	MPS II	15	Intrathecal Idursulfase-IT Administered in Conjunction with Intravenous Elaprase	ERT	Not described	12-lead ECG	Cardiac function			12-lead electrocardiogram			Pathophysiological Manifestations	Cardiac outcomes
449	Safety and efficacy of enzyme replacement therapy with idursulfase beta in children aged younger than 6 years with Hunter syndrome	2015	Sohn	Molecular Genetics and Metabolism	Korea	Single arm, open-label, clinical trial	Trial	Single center	52 weeks	< 6 years of age	Mean: 3.6 ± 0.8 years	Children	MPS II	6	Idursulfase beta (0.5mg/kg/week)	ERT	No comparator	Electrocardiogram	Cardiac function		Measure of safety	Electrocardiogram			Pathophysiological Manifestations	Cardiac outcomes
485	Enzyme replacement therapy for mucopolysaccharidosis VI (Maroteaux-Lamy syndrome): experience in Hong Kong	2011	But	Hong Kong Med J	China	Single-arm, non-randomized, open-label	Trial	Single-centre	48 weeks	n/a	17.2 & 16.8 years	Children	MPS VI	2	Recombinant human arylsulfatase B (rhASB) of Naglazyme	ERT	no comparator	Standard 12-lead electrocardiography	Cardiac function			Standard 12-lead electrocardiography			Pathophysiological Manifestations	Cardiac outcomes
485	Enzyme replacement therapy for mucopolysaccharidosis VI (Maroteaux-Lamy syndrome): experience in Hong Kong	2011	But	Hong Kong Med J	China	Single-arm, non-randomized, open-label	Trial	Single-centre	48 weeks	n/a	17.2 & 16.8 years	Children	MPS VI	2	Recombinant human arylsulfatase B (rhASB) of Naglazyme	ERT	no comparator	Two-dimensional Doppler echocardiogram	Cardiac function			Two-dimensional Doppler echocardiogram			Pathophysiological Manifestations	Cardiac outcomes
685	Safety and clinical activity of elosulfase alfa in pediatric patients with Morquio A syndrome (mucopolysaccharidosis IVA) less than 5y	2015	Jones	Pediatric Research	UK	Phase II, open-label	Trial	Multinational	52 weeks	< 5 years old	Age range: 0.8 - 4.9 y/o, Mean: 3.1 y/o	Children	MPS IVA	15	infusions of elosulfase alfa 2.0mg/kg/week	ERT	Compared to untreated subjects of similar age in the Morquio A Clinical Assessment Program study	electrocardiogram	Cardiac function			Machine types for making electrocardiograms and radiographs were not specified and varied from center to center, but a full set of instructions on how to collect the images was provided by BioClinica (Newtown, PA)			Pathophysiological Manifestations	Cardiac outcomes
685	Safety and clinical activity of elosulfase alfa in pediatric patients with Morquio A syndrome (mucopolysaccharidosis IVA) less than 5y	2015	Jones	Pediatric Research	UK	Phase II, open-label	Trial	Multinational	52 weeks	< 5 years old	Age range: 0.8 - 4.9 y/o, Mean: 3.1 y/o	Children	MPS IVA	15	infusions of elosulfase alfa 2.0mg/kg/week	ERT	Compared to untreated subjects of similar age in the Morquio A Clinical Assessment Program study	echocardiogram	Cardiac function			echocardiogram			Pathophysiological Manifestations	Cardiac outcomes
883	A Phase Ⅲ Study of JR-141 in Patients With Mucopolysaccharidosis II	2020	https://clinicaltrials.gov/ct2/show/NCT04573023	ClinicalTrials.gov	N/A	Phase III randomized, assessor-blinded, active-controlled, parallel assignment interventional trial	Trial registration	Multicenter, multicountry (global)	105 weeks	Cohort A: 30-71 months old; Cohort B: ≥6 years	N/A	N/A	MPS II	50	JR-141 IV infusion, 2.0 mg/kg/week	ERT	standard of care: IV infusions of idursulfase/Elaprase; rescue arm: switching between the 2 arms	Left ventricular mass index (LVMI)	Cardiac function		Cohort A & B				Pathophysiological Manifestations	Cardiac outcomes
883	A Phase Ⅲ Study of JR-141 in Patients With Mucopolysaccharidosis II	2020	https://clinicaltrials.gov/ct2/show/NCT04573023	ClinicalTrials.gov	N/A	Phase III randomized, assessor-blinded, active-controlled, parallel assignment interventional trial	Trial registration	Multicenter, multicountry (global)	105 weeks	Cohort A: 30-71 months old; Cohort B: ≥6 years	N/A	N/A	MPS II	50	JR-141 IV infusion, 2.0 mg/kg/week	ERT	standard of care: IV infusions of idursulfase/Elaprase; rescue arm: switching between the 2 arms	Intraventricular septum thickness (IVST)	Cardiac function		Cohort A & B				Pathophysiological Manifestations	Cardiac outcomes
883	A Phase Ⅲ Study of JR-141 in Patients With Mucopolysaccharidosis II	2020	https://clinicaltrials.gov/ct2/show/NCT04573023	ClinicalTrials.gov	N/A	Phase III randomized, assessor-blinded, active-controlled, parallel assignment interventional trial	Trial registration	Multicenter, multicountry (global)	105 weeks	Cohort A: 30-71 months old; Cohort B: ≥6 years	N/A	N/A	MPS II	50	JR-141 IV infusion, 2.0 mg/kg/week	ERT	standard of care: IV infusions of idursulfase/Elaprase; rescue arm: switching between the 2 arms	Posterior wall thickness (PWT)	Cardiac function		Cohort A & B				Pathophysiological Manifestations	Cardiac outcomes
1584	Impact of Elosulfase Alfa on Pain in Patients with Morquio A Syndrome over 52 Weeks: MOR-008: A randomized, Double-Blind Pilot Study	2017	Treadwell	JIEMS	USA	Phase 2, randomized, double-blinded pilot study	Trial	multicentre, multinational	52 weeks	≥7 years	Mean age: 13.7, Median Age: 11.5	Children and adults	MPS IVA	25	elosulfase alfa 2.0 mg/kg/week (n=21)	ERT	elosulfase alfa 4.0 mg/kg/week (n=21)	Cardiac function	Cardiac function						Pathophysiological Manifestations	Cardiac outcomes
1763	Impact of intracerebroventricular enzyme replacement therapy in patients with neuronopathic mucopolysaccharidosis type II	2021	Seo	Molecular Therapy: Methods & Clinical Development	Japan	Open-lable, phase 1/2, non-controlled, investigator-initiated clinical study	Trial	Multicenter, single country	100 weeks	1.5 to <15 years old	Mean age (range): 42.4 (23-65) months	Children	MPS II	6	Idursulfase-beta administered intracerebroventricularly once every 4 weeks using an implanted cerebrospinal fluid (CSF) reservoir 1mg at week 0 and 4, 10mg at weeks 8 and 12, 30mg at weeks 16, 20 and 24; and 42 administrations from weeks 28 to 100 at the final dose	ERT	No comparator	Electrocardiogram	Cardiac function			Electrocardiogram			Pathophysiological Manifestations	Cardiac outcomes
1799	Long-term outcomes of patients with mucopolysaccharidosis VI treated with galsulfase enzyme replacement therapy since infancy	2021	Garcia	Molecular Genetics and Metabolism	USA	Prospective evaluation using data from phase 4: ASB-008 study and clinical data collected at least 5 years after completion of the study	Trial	Multicenter	> 5 years	n/a	10.5, 10.5, 7.9	Children	MPS VI	3	1.0mg/kg/week galsulfase	ERT	2.0mg/kg/week galsulfase	Cardiac function	Cardiac function			12-lead electrocardiogram (ECG) & Echocardiogram			Pathophysiological Manifestations	Cardiac outcomes
1822	Long-term, open-label extension study of idursulfase in the treatment of Hunter Syndrome	2011	Muenzer	Genetics in Medicine	USA	Long-term, open-label extension study clinical trial	Trial	Multicentered, multinational	2 years	NR	Mean(range): 14.5 (5.4-30.9) years	Children and adults	MPS II	94	0.5 mg/kg recombinant human iduronate-2-sulfatase (Elaprase)	ERT	No comparator	Cardiac mass	Cardiac function			Measured by echocardiography			Pathophysiological Manifestations	Cardiac outcomes
1831	Lysosomal storage diseases: Diagnostic confirmationand management of presymptomatic individuals	2011	Wang	Genetics in Medicine	USA	Guideline	Guideline	multi-national	N/A	N/A	N/A	N/A	MPS I-H, MPS I-HS, MPS I-S	N/A	N/A	N/A	N/A	echocardiography	Cardiac function			echocardiography			Pathophysiological Manifestations	Cardiac outcomes
1831	Lysosomal storage diseases: Diagnostic confirmationand management of presymptomatic individuals	2011	Wang	Genetics in Medicine	USA	Guideline	Guideline	multi-national	N/A	N/A	N/A	N/A	MPS I-H, MPS I-HS, MPS I-S	N/A	N/A	N/A	N/A	electrocardiography	Cardiac function			electrocardiography			Pathophysiological Manifestations	Cardiac outcomes
1931	Mucopolysaccharidosis type II: European recommendations for the diagnosis and multidisciplinary management of a rare disease	2011	Scarpa	Orphanet Journal of Rare Diseases	UK	Guideline	Guideline	Pan-European	N/A	N/A	N/A	N/A	MPS II	N/A	N/A	N/A	N/A	Right and left ventricular hypertrophy	Cardiac function		Cardiovascular system monitoring	Echocardiogram, chest X-ray, cardiac MRI, CT scan			Pathophysiological Manifestations	Cardiac outcomes
1931	Mucopolysaccharidosis type II: European recommendations for the diagnosis and multidisciplinary management of a rare disease	2011	Scarpa	Orphanet Journal of Rare Diseases	UK	Guideline	Guideline	Pan-European	N/A	N/A	N/A	N/A	MPS II	N/A	N/A	N/A	N/A	Arrhythmia, irregular heartbeat	Cardiac function		Cardiovascular system monitoring	Clinical examination,* electrocardiogram,* Holter monitoring†			Pathophysiological Manifestations	Cardiac outcomes
1931	Mucopolysaccharidosis type II: European recommendations for the diagnosis and multidisciplinary management of a rare disease	2011	Scarpa	Orphanet Journal of Rare Diseases	UK	Guideline	Guideline	Pan-European	N/A	N/A	N/A	N/A	MPS II	N/A	N/A	N/A	N/A	Heart failure	Cardiac function		Cardiovascular system monitoring	Echocardiogram,* electrocardiogram,* CT scan,†metabolic or perfusion imaging(positron emission tomography and single photo emission computer tomography)†			Pathophysiological Manifestations	Cardiac outcomes
1931	Mucopolysaccharidosis type II: European recommendations for the diagnosis and multidisciplinary management of a rare disease	2011	Scarpa	Orphanet Journal of Rare Diseases	UK	Guideline	Guideline	Pan-European	N/A	N/A	N/A	N/A	MPS II	N/A	N/A	N/A	N/A	Changes to mitral, aortic, tricuspid, and pulmonary valves	Cardiac function		Cardiovascular system monitoring	Echocardiogram,* cardiac MRI†			Pathophysiological Manifestations	Cardiac outcomes
1940	High dose genistein aglycone therapy is safe in patients with mucopolysaccharidoses involving the central nervous system	2013	Kim	Molecular Genetics and Metabolism	USA	Open label-uncontrolled trial	Trial	NR	12 months (at least)	NR	MPS II: 3.25, 10 and 10.9 years of age MPS III: mean age: 8 years, range: 1.25 - 18.5 years	Children	MPS II, MPS III	22	150mg/kg/day pure genistein aglycone	SRT	No comparator	Echocardiogram	Cardiac function			Echocardiogram			Pathophysiological Manifestations	Cardiac outcomes
1949	Enzyme replacement therapy for mucopolysaccharidosis VI:long-term cardiac effects of galsulfase (Naglazyme) therapy	2013	Braunlin	JIMD	USA	Collection of data from phase I/2, 2, 3 clinical trials. Phase 1/2: Double-blinded, randomized, dose comparison/open-label extension; Phase 2: Open-label, nonrandomized; Phase 3: Double-blinded, placebo-controlled, randomized/open-label extension	Trial	Multicenter	96 weeks	NR	Mean (range). Phase 1/2: 12.0(7-16). Phase 2: 12.1(6-21). Phase 3: 13.7(rhASB), 10.7(placebo) (6-29)	Children and adults	MPS VI	54	1mg/kg recombinant human arylsulfatase B (rhASB, rhN-acetylgalactosamine-4-sulfatase, galsulfase) Naglazyme	ERT	Dependent on trial (1/2, 2, 3). Phase 1/2: 0.2mg/kg; Phase 2: no comparator; Phase 3: placebo	Left ventricular chamber dimension in diastole (LVED) (z-score)	Cardiac function		Measure of cardiac dimensions and function	Echocardiogram M-mode determination; Body surface areas were calculated by the method of duBois for each subject, and z-scores were determined from the measured value for each chamber dimension and wall thickness at each evaluation. By use of the z-score, chamber dimensions and wall thicknesses from subjects of differing body surface areas can be compared, and the changes within a particular subj…		Dyar D (2012) Parameter(z). Pediatric and fetal echo z-score calculators. http://parameterz.blogspot.com/; Kampmann C, Wiethoff CM, Wenzel A, Stolz G, Betancour M, Wippermann C-F, Huth R-G, Habermehl P, Knuf M, Emschermann T, StopfkuchenH(2000) Normal values ofMmode echocardiographic measurements of more than 2000 healthy infants and children in central Europe. Heart 83:667–672	Pathophysiological Manifestations	Cardiac outcomes
1949	Enzyme replacement therapy for mucopolysaccharidosis VI:long-term cardiac effects of galsulfase (Naglazyme) therapy	2013	Braunlin	JIMD	USA	Collection of data from phase I/2, 2, 3 clinical trials. Phase 1/2: Double-blinded, randomized, dose comparison/open-label extension; Phase 2: Open-label, nonrandomized; Phase 3: Double-blinded, placebo-controlled, randomized/open-label extension	Trial	Multicenter	96 weeks	NR	Mean (range). Phase 1/2: 12.0(7-16). Phase 2: 12.1(6-21). Phase 3: 13.7(rhASB), 10.7(placebo) (6-29)	Children and adults	MPS VI	54	1mg/kg recombinant human arylsulfatase B (rhASB, rhN-acetylgalactosamine-4-sulfatase, galsulfase) Naglazyme	ERT	Dependent on trial (1/2, 2, 3). Phase 1/2: 0.2mg/kg; Phase 2: no comparator; Phase 3: placebo	Left ventricular chamber dimension in systole (LVES) (z-score)	Cardiac function		Measure of cardiac dimensions and function	Echocardiogram M-mode determination; Body surface areas were calculated by the method of duBois for each subject, and z-scores were determined from the measured value for each chamber dimension and wall thickness at each evaluation. By use of the z-score, chamber dimensions and wall thicknesses from subjects of differing body surface areas can be compared, and the changes within a particular subj…		Dyar D (2012) Parameter(z). Pediatric and fetal echo z-score calculators. http://parameterz.blogspot.com/; Kampmann C, Wiethoff CM, Wenzel A, Stolz G, Betancour M, Wippermann C-F, Huth R-G, Habermehl P, Knuf M, Emschermann T, StopfkuchenH(2000) Normal values ofMmode echocardiographic measurements of more than 2000 healthy infants and children in central Europe. Heart 83:667–672	Pathophysiological Manifestations	Cardiac outcomes
1949	Enzyme replacement therapy for mucopolysaccharidosis VI:long-term cardiac effects of galsulfase (Naglazyme) therapy	2013	Braunlin	JIMD	USA	Collection of data from phase I/2, 2, 3 clinical trials. Phase 1/2: Double-blinded, randomized, dose comparison/open-label extension; Phase 2: Open-label, nonrandomized; Phase 3: Double-blinded, placebo-controlled, randomized/open-label extension	Trial	Multicenter	96 weeks	NR	Mean (range). Phase 1/2: 12.0(7-16). Phase 2: 12.1(6-21). Phase 3: 13.7(rhASB), 10.7(placebo) (6-29)	Children and adults	MPS VI	54	1mg/kg recombinant human arylsulfatase B (rhASB, rhN-acetylgalactosamine-4-sulfatase, galsulfase) Naglazyme	ERT	Dependent on trial (1/2, 2, 3). Phase 1/2: 0.2mg/kg; Phase 2: no comparator; Phase 3: placebo	Diastolic left ventricular posterior wall thickness (LVPWd) (z-score)	Cardiac function		Measure of cardiac dimensions and function	Echocardiogram			Pathophysiological Manifestations	Cardiac outcomes
1949	Enzyme replacement therapy for mucopolysaccharidosis VI:long-term cardiac effects of galsulfase (Naglazyme) therapy	2013	Braunlin	JIMD	USA	Collection of data from phase I/2, 2, 3 clinical trials. Phase 1/2: Double-blinded, randomized, dose comparison/open-label extension; Phase 2: Open-label, nonrandomized; Phase 3: Double-blinded, placebo-controlled, randomized/open-label extension	Trial	Multicenter	96 weeks	NR	Mean (range). Phase 1/2: 12.0(7-16). Phase 2: 12.1(6-21). Phase 3: 13.7(rhASB), 10.7(placebo) (6-29)	Children and adults	MPS VI	54	1mg/kg recombinant human arylsulfatase B (rhASB, rhN-acetylgalactosamine-4-sulfatase, galsulfase) Naglazyme	ERT	Dependent on trial (1/2, 2, 3). Phase 1/2: 0.2mg/kg; Phase 2: no comparator; Phase 3: placebo	Intraventricular septal (IVSd) thickness (z-score)	Cardiac function		Measure of cardiac dimensions and function	Echocardiogram			Pathophysiological Manifestations	Cardiac outcomes
1949	Enzyme replacement therapy for mucopolysaccharidosis VI:long-term cardiac effects of galsulfase (Naglazyme) therapy	2013	Braunlin	JIMD	USA	Collection of data from phase I/2, 2, 3 clinical trials. Phase 1/2: Double-blinded, randomized, dose comparison/open-label extension; Phase 2: Open-label, nonrandomized; Phase 3: Double-blinded, placebo-controlled, randomized/open-label extension	Trial	Multicenter	96 weeks	NR	Mean (range). Phase 1/2: 12.0(7-16). Phase 2: 12.1(6-21). Phase 3: 13.7(rhASB), 10.7(placebo) (6-29)	Children and adults	MPS VI	54	1mg/kg recombinant human arylsulfatase B (rhASB, rhN-acetylgalactosamine-4-sulfatase, galsulfase) Naglazyme	ERT	Dependent on trial (1/2, 2, 3). Phase 1/2: 0.2mg/kg; Phase 2: no comparator; Phase 3: placebo	Left ventricular shortening fraction (SF)	Cardiac function		Measure of cardiac dimensions and function	Echocardiogram; Calculated by standard methods		Lopez L, Colan SD, Frommelt PC, Ensing GL, Kendall K, Younoszai AK, Lai WW, Geva T (2010) Recommendations for quantification methods during the performance of a pediatric echocardiogram: a report from the Pediatric Measurements Writing Group of the American Society of Echocardiography Pediatric and Congenital Heart Disease Council. J Am Soc Echocardiog 23:465–495	Pathophysiological Manifestations	Cardiac outcomes
1949	Enzyme replacement therapy for mucopolysaccharidosis VI:long-term cardiac effects of galsulfase (Naglazyme) therapy	2013	Braunlin	JIMD	USA	Collection of data from phase I/2, 2, 3 clinical trials. Phase 1/2: Double-blinded, randomized, dose comparison/open-label extension; Phase 2: Open-label, nonrandomized; Phase 3: Double-blinded, placebo-controlled, randomized/open-label extension	Trial	Multicenter	96 weeks	NR	Mean (range). Phase 1/2: 12.0(7-16). Phase 2: 12.1(6-21). Phase 3: 13.7(rhASB), 10.7(placebo) (6-29)	Children and adults	MPS VI	54	1mg/kg recombinant human arylsulfatase B (rhASB, rhN-acetylgalactosamine-4-sulfatase, galsulfase) Naglazyme	ERT	Dependent on trial (1/2, 2, 3). Phase 1/2: 0.2mg/kg; Phase 2: no comparator; Phase 3: placebo	Aortic peak systolic gradient (AoPSG)	Cardiac function		Measure of cardiac valves (aortic valve obstruction)	Echocardiogram; Pulsed, continuous and color flow Doppler methods		Lopez L, Colan SD, Frommelt PC, Ensing GL, Kendall K, Younoszai AK, Lai WW, Geva T (2010) Recommendations for quantification methods during the performance of a pediatric echocardiogram: a report from the Pediatric Measurements Writing Group of the American Society of Echocardiography Pediatric and Congenital Heart Disease Council. J Am Soc Echocardiog 23:465–495; Hatle L, Angelsen B (1985) In: D…	Pathophysiological Manifestations	Cardiac outcomes
1949	Enzyme replacement therapy for mucopolysaccharidosis VI:long-term cardiac effects of galsulfase (Naglazyme) therapy	2013	Braunlin	JIMD	USA	Collection of data from phase I/2, 2, 3 clinical trials. Phase 1/2: Double-blinded, randomized, dose comparison/open-label extension; Phase 2: Open-label, nonrandomized; Phase 3: Double-blinded, placebo-controlled, randomized/open-label extension	Trial	Multicenter	96 weeks	NR	Mean (range). Phase 1/2: 12.0(7-16). Phase 2: 12.1(6-21). Phase 3: 13.7(rhASB), 10.7(placebo) (6-29)	Children and adults	MPS VI	54	1mg/kg recombinant human arylsulfatase B (rhASB, rhN-acetylgalactosamine-4-sulfatase, galsulfase) Naglazyme	ERT	Dependent on trial (1/2, 2, 3). Phase 1/2: 0.2mg/kg; Phase 2: no comparator; Phase 3: placebo	Mean mitral valve gradient (MMV) (mmHg)	Cardiac function		Measure of cardiac valves (mitral valve obstruction)	Echocardiogram; Pulsed, continuous and color flow Doppler methods		Lopez L, Colan SD, Frommelt PC, Ensing GL, Kendall K, Younoszai AK, Lai WW, Geva T (2010) Recommendations for quantification methods during the performance of a pediatric echocardiogram: a report from the Pediatric Measurements Writing Group of the American Society of Echocardiography Pediatric and Congenital Heart Disease Council. J Am Soc Echocardiog 23:465–495; Hatle L, Angelsen B (1985) In: D…	Pathophysiological Manifestations	Cardiac outcomes
1949	Enzyme replacement therapy for mucopolysaccharidosis VI:long-term cardiac effects of galsulfase (Naglazyme) therapy	2013	Braunlin	JIMD	USA	Collection of data from phase I/2, 2, 3 clinical trials. Phase 1/2: Double-blinded, randomized, dose comparison/open-label extension; Phase 2: Open-label, nonrandomized; Phase 3: Double-blinded, placebo-controlled, randomized/open-label extension	Trial	Multicenter	96 weeks	NR	Mean (range). Phase 1/2: 12.0(7-16). Phase 2: 12.1(6-21). Phase 3: 13.7(rhASB), 10.7(placebo) (6-29)	Children and adults	MPS VI	54	1mg/kg recombinant human arylsulfatase B (rhASB, rhN-acetylgalactosamine-4-sulfatase, galsulfase) Naglazyme	ERT	Dependent on trial (1/2, 2, 3). Phase 1/2: 0.2mg/kg; Phase 2: no comparator; Phase 3: placebo	Aortic regurgitation	Cardiac function		Measure of cardiac valves; Valvular regurgitation was assigned the following scores: 0 (none), 1 (trace), 2 (mild), 3 (moderate), and 4 (severe)	Echocardiogram; Pulsed, continuous and color flow Doppler methods			Pathophysiological Manifestations	Cardiac outcomes
1949	Enzyme replacement therapy for mucopolysaccharidosis VI:long-term cardiac effects of galsulfase (Naglazyme) therapy	2013	Braunlin	JIMD	USA	Collection of data from phase I/2, 2, 3 clinical trials. Phase 1/2: Double-blinded, randomized, dose comparison/open-label extension; Phase 2: Open-label, nonrandomized; Phase 3: Double-blinded, placebo-controlled, randomized/open-label extension	Trial	Multicenter	96 weeks	NR	Mean (range). Phase 1/2: 12.0(7-16). Phase 2: 12.1(6-21). Phase 3: 13.7(rhASB), 10.7(placebo) (6-29)	Children and adults	MPS VI	54	1mg/kg recombinant human arylsulfatase B (rhASB, rhN-acetylgalactosamine-4-sulfatase, galsulfase) Naglazyme	ERT	Dependent on trial (1/2, 2, 3). Phase 1/2: 0.2mg/kg; Phase 2: no comparator; Phase 3: placebo	Mitral regurgitation	Cardiac function		Measure of cardiac valves; Valvular regurgitation was assigned the following scores: 0 (none), 1 (trace), 2 (mild), 3 (moderate), and 4 (severe)	Echocardiogram; Pulsed, continuous and color flow Doppler methods			Pathophysiological Manifestations	Cardiac outcomes
1952	Galsulfase (Naglazyme) therapy in infants with mucopolysaccharidosis VI	2014	Harmatz	JIMD	USA	Phase 4, open-label, randomized, two-dose level study	Trial	Multicenter and multinational	52 weeks	1 year of age +/- a few months (subjective, didn't concretely chose)	Range: 3.3 - 12.7 months. Mean age: 9.2 months	Children	MPS VI	4	Galsulfase (Naglazyme) 1.0mg/kg	ERT	Galsulfase (Naglazyme) 2.0mg/kg	Left ventricular chamber measurements in systole and diastole	Cardiac function		Used to measure cardiac function	Transthoracic two-dimensional echocardiography, including color and Doppler interrogation of cardiac valves.			Pathophysiological Manifestations	Cardiac outcomes
1952	Galsulfase (Naglazyme) therapy in infants with mucopolysaccharidosis VI	2014	Harmatz	JIMD	USA	Phase 4, open-label, randomized, two-dose level study	Trial	Multicenter and multinational	52 weeks	1 year of age +/- a few months (subjective, didn't concretely chose)	Range: 3.3 - 12.7 months. Mean age: 9.2 months	Children	MPS VI	4	Galsulfase (Naglazyme) 1.0mg/kg	ERT	Galsulfase (Naglazyme) 2.0mg/kg	Diastolic septal and posterior wall thicknesses	Cardiac function		Used to measure cardiac function	Transthoracic two-dimensional echocardiography, including color and Doppler interrogation of cardiac valves.			Pathophysiological Manifestations	Cardiac outcomes
1952	Galsulfase (Naglazyme) therapy in infants with mucopolysaccharidosis VI	2014	Harmatz	JIMD	USA	Phase 4, open-label, randomized, two-dose level study	Trial	Multicenter and multinational	52 weeks	1 year of age +/- a few months (subjective, didn't concretely chose)	Range: 3.3 - 12.7 months. Mean age: 9.2 months	Children	MPS VI	4	Galsulfase (Naglazyme) 1.0mg/kg	ERT	Galsulfase (Naglazyme) 2.0mg/kg	Mitral regurgitation	Cardiac function		Used to measure cardiac function	Transthoracic two-dimensional echocardiography, including color and Doppler interrogation of cardiac valves.			Pathophysiological Manifestations	Cardiac outcomes
1952	Galsulfase (Naglazyme) therapy in infants with mucopolysaccharidosis VI	2014	Harmatz	JIMD	USA	Phase 4, open-label, randomized, two-dose level study	Trial	Multicenter and multinational	52 weeks	1 year of age +/- a few months (subjective, didn't concretely chose)	Range: 3.3 - 12.7 months. Mean age: 9.2 months	Children	MPS VI	4	Galsulfase (Naglazyme) 1.0mg/kg	ERT	Galsulfase (Naglazyme) 2.0mg/kg	Aortic regurgitation	Cardiac function		Used to measure cardiac function	Transthoracic two-dimensional echocardiography, including color and Doppler interrogation of cardiac valves.			Pathophysiological Manifestations	Cardiac outcomes
1952	Galsulfase (Naglazyme) therapy in infants with mucopolysaccharidosis VI	2014	Harmatz	JIMD	USA	Phase 4, open-label, randomized, two-dose level study	Trial	Multicenter and multinational	52 weeks	1 year of age +/- a few months (subjective, didn't concretely chose)	Range: 3.3 - 12.7 months. Mean age: 9.2 months	Children	MPS VI	4	Galsulfase (Naglazyme) 1.0mg/kg	ERT	Galsulfase (Naglazyme) 2.0mg/kg	Mitral stenosis	Cardiac function		Used to measure cardiac function	Transthoracic two-dimensional echocardiography, including color and Doppler interrogation of cardiac valves.			Pathophysiological Manifestations	Cardiac outcomes
1952	Galsulfase (Naglazyme) therapy in infants with mucopolysaccharidosis VI	2014	Harmatz	JIMD	USA	Phase 4, open-label, randomized, two-dose level study	Trial	Multicenter and multinational	52 weeks	1 year of age +/- a few months (subjective, didn't concretely chose)	Range: 3.3 - 12.7 months. Mean age: 9.2 months	Children	MPS VI	4	Galsulfase (Naglazyme) 1.0mg/kg	ERT	Galsulfase (Naglazyme) 2.0mg/kg	Aortic stenosis	Cardiac function		Used to measure cardiac function	Transthoracic two-dimensional echocardiography, including color and Doppler interrogation of cardiac valves.			Pathophysiological Manifestations	Cardiac outcomes
1972	Efficacy and safety of enzyme replacement therapy with BMN 110 (elosulfase alfa) for Morquio A syndrome (mucopolysaccharidosis IVA): a phase 3 randomised placebo-controlled study	2014	Hendriksz	J Inherit Metab Dis	United Kingdom	Double-blind, randomised, placebo-controlled, 24-week phase 3 study	Trial	Multinational, multicentre	24 weeks	≥5 years	Median (range): 11.9 (5,57)	Children and adults	MPS IVA	176	Elosulfase alfa 2.0 mg/kg/every other week (qow), or elosulfase alfa 2.0 mg/kg/week (weekly)	ERT	Placebo	Cardiac valve function	Cardiac function			echocardiogram			Pathophysiological Manifestations	Cardiac outcomes
1972	Efficacy and safety of enzyme replacement therapy with BMN 110 (elosulfase alfa) for Morquio A syndrome (mucopolysaccharidosis IVA): a phase 3 randomised placebo-controlled study	2014	Hendriksz	J Inherit Metab Dis	United Kingdom	Double-blind, randomised, placebo-controlled, 24-week phase 3 study	Trial	Multinational, multicentre	24 weeks	≥5 years	Median (range): 11.9 (5,57)	Children and adults	MPS IVA	176	Elosulfase alfa 2.0 mg/kg/every other week (qow), or elosulfase alfa 2.0 mg/kg/week (weekly)	ERT	Placebo	Electrocardiogram	Cardiac function			Electrocardiogram			Pathophysiological Manifestations	Cardiac outcomes
1972	Efficacy and safety of enzyme replacement therapy with BMN 110 (elosulfase alfa) for Morquio A syndrome (mucopolysaccharidosis IVA): a phase 3 randomised placebo-controlled study	2014	Hendriksz	J Inherit Metab Dis	United Kingdom	Double-blind, randomised, placebo-controlled, 24-week phase 3 study	Trial	Multinational, multicentre	24 weeks	≥5 years	Median (range): 11.9 (5,57)	Children and adults	MPS IVA	176	Elosulfase alfa 2.0 mg/kg/every other week (qow), or elosulfase alfa 2.0 mg/kg/week (weekly)	ERT	Placebo	Echocardiogram	Cardiac function			Echocardiogram			Pathophysiological Manifestations	Cardiac outcomes
1975	Multi-domain impact of elosulfase alfa in Morquio A syndrome in the pivotal phase III trial	2015	Hendriksz	Molecular Genetics and Metabolism	UK	Phase III, double-blind, randomized, placebo-controlled	Trial	Multicenter, multinational	24 weeks	≥5 years of age	5-57 years of age	Children and adults	MPS IVA	176	Group 1: 2.0mg/kg/week elosulfase alfa; Group 2: 2.0mg/kg/every other week ekosulfase alfa	ERT	Group 3: placebo	Severity of regurgitation	Cardiac function			Echocardiogram			Pathophysiological Manifestations	Cardiac outcomes
1975	Multi-domain impact of elosulfase alfa in Morquio A syndrome in the pivotal phase III trial	2015	Hendriksz	Molecular Genetics and Metabolism	UK	Phase III, double-blind, randomized, placebo-controlled	Trial	Multicenter, multinational	24 weeks	≥5 years of age	5-57 years of age	Children and adults	MPS IVA	176	Group 1: 2.0mg/kg/week elosulfase alfa; Group 2: 2.0mg/kg/every other week ekosulfase alfa	ERT	Group 3: placebo	Severity of valvular stenosis	Cardiac function			Echocardiogram			Pathophysiological Manifestations	Cardiac outcomes
1976	International Guidelines for the Management and Treatment of Morquio A Syndrome	2015	Hendriksz	American Journal of Medical Genetics	UK	Guideline	Guideline	International	N/A	N/A	N/A	N/A	MPS IVA	N/A	N/A	N/A	N/A	ECG	Cardiac function		part of cardiac function; assessed every 1-3 years	"In symptomatic patients (e.g., suspicious ECG) or post-pubertal patients, prolonged ECG (Holter monitoring for 5-7 days including normal exercising) should be done in expert centers at diagnosis and every 1-3 years."			Pathophysiological Manifestations	Cardiac outcomes
1976	International Guidelines for the Management and Treatment of Morquio A Syndrome	2015	Hendriksz	American Journal of Medical Genetics	UK	Guideline	Guideline	International	N/A	N/A	N/A	N/A	MPS IVA	N/A	N/A	N/A	N/A	echocardiogram	Cardiac function		part of cardiac function; assessed every 2-3 years	echocardiogram			Pathophysiological Manifestations	Cardiac outcomes
1976	International Guidelines for the Management and Treatment of Morquio A Syndrome	2015	Hendriksz	American Journal of Medical Genetics	UK	Guideline	Guideline	International	N/A	N/A	N/A	N/A	MPS IVA	N/A	N/A	N/A	N/A	cardiac evaluation	Cardiac function		presense of inordinate tachycardia during exercise should prompt cardiac evaluation (e.g., assessment of valve and myocardial function and assessment for cardiac arrhythmia)	cardiac evaluation			Pathophysiological Manifestations	Cardiac outcomes
1979	Diagnostic evaluation, monitoring, and perioperative management of spinal cord compression in patients with Morquio syndrome	2015	Charrow	Molecular Genetics and Metabolism	USA	Guideline	Guideline	multi-national, multi-disciplinary	N/A	N/A	N/A	N/A	MPS IVA	N/A	N/A	N/A	N/A	echocardiogram	Cardiac function		part of cardiac function; assessed yearly	echocardiogram: Consider obtaining 5-chamber view to capture aortic insufficiencies that may develop as patient ages			Pathophysiological Manifestations	Cardiac outcomes
1979	Diagnostic evaluation, monitoring, and perioperative management of spinal cord compression in patients with Morquio syndrome	2015	Charrow	Molecular Genetics and Metabolism	USA	Guideline	Guideline	multi-national, multi-disciplinary	N/A	N/A	N/A	N/A	MPS IVA	N/A	N/A	N/A	N/A	cardiac MRI	Cardiac function		part of cardiac function; assessed prior to surgery/immediately if echocardiogram shows pathological findings or yearly or every two years routinely as patient ages and tolerates the exam	Cardiac MRI			Pathophysiological Manifestations	Cardiac outcomes
1994	Safety and Physiological Effects of Two Different Doses of Elosulfase Alfa in Patients With Morquio A Syndrome: A Randomized, Double-blind, Pilot Study	2015	Burton	American Journal of Medical Genetics	USA	Phase 2, two-arm, randomized, double-blind, pilot study	Trial	Multinational, multicentre	27 weeks	≥7 years	Median: 11.5 years (only 3 pts >18)	Children and adults	MPS IVA	25	elosulfase alfa 2.0 mg/kg/week (n=15)	ERT	elosulfase alfa 4.0 mg/kg/week (n=10)	Electrocardiograms (ECG)	Cardiac function			Electrocardiograms (ECG)			Pathophysiological Manifestations	Cardiac outcomes
1994	Safety and Physiological Effects of Two Different Doses of Elosulfase Alfa in Patients With Morquio A Syndrome: A Randomized, Double-blind, Pilot Study	2015	Burton	American Journal of Medical Genetics	USA	Phase 2, two-arm, randomized, double-blind, pilot study	Trial	Multinational, multicentre	27 weeks	≥7 years	Median: 11.5 years (only 3 pts >18)	Children and adults	MPS IVA	25	elosulfase alfa 2.0 mg/kg/week (n=15)	ERT	elosulfase alfa 4.0 mg/kg/week (n=10)	Echocardiography	Cardiac function			Echocardiography			Pathophysiological Manifestations	Cardiac outcomes
1994	Safety and Physiological Effects of Two Different Doses of Elosulfase Alfa in Patients With Morquio A Syndrome: A Randomized, Double-blind, Pilot Study	2015	Burton	American Journal of Medical Genetics	USA	Phase 2, two-arm, randomized, double-blind, pilot study	Trial	Multinational, multicentre	27 weeks	≥7 years	Median: 11.5 years (only 3 pts >18)	Children and adults	MPS IVA	25	elosulfase alfa 2.0 mg/kg/week (n=15)	ERT	elosulfase alfa 4.0 mg/kg/week (n=10)	Cardiac function	Cardiac function			Standard 2-dimensional Doppler echocardiogram			Pathophysiological Manifestations	Cardiac outcomes
1995	A phase I/II study of intrathecal idursulfase-IT in children with severe mucopolysaccharidosis II	2016	Muenzer	Genetics in Medicine	USA	Phase I/II, randomized, open-label clinical trial	Trial	Multi-centre, multi-country (USA, UK)	6 months	NR	Range: 3-18 years of age	Children	MPS II	16	Group 1: 10-mg of idursulfase-IT monthly	ERT	Group 2: 30-mg of idursulfase-IT monthly Group 3: 2-mg idursulfase-IT monthly Group 4: no treatment	12-lead electrocardiogram (ECG)	Cardiac function			12-lead electrocardiogram (ECG)			Pathophysiological Manifestations	Cardiac outcomes
2019	Cardiopulmonary Exercise Testing Reflects Improved Exercise Capacity in Response to Treatment in Morquio A Patients: Results of a 52-Week Pilot Study of Two Different Doses of Elosulfase Alfa	2017	Berger	JMID Reports	USA	Phase 2, two-arm, randomized, double-blind, pilot study	Trial	multicentre, multinational	52 weeks	≥7 years	Median (range): 12 (8,21)	Children and adults	MPS IVA	15	elosulfase alfa 2.0 mg/kg/week (n=15)	ERT	elosulfase alfa 4.0 mg/kg/week (n=10)	Cardiac function	Cardiac function						Pathophysiological Manifestations	Cardiac outcomes
2056	Intracerebral gene therapy in children with mucopolysaccharidosis type IIIB syndrome: an uncontrolled phase 1/2 clinical trial	2017	Tardieu	Lancet Neurol	France	uncontrolled, phase I/II clinical trial	Trial	multi-centre, multi-country	30 months	18 mos to 4 years	20-53 months	Children	MPS IIIB	4	16 deposits of a recombinant adenoassociated viral vector serotype 2/5 (rAAV2/5) encoding human NAGLU in the brain and cerebellum combined with immunosuppressive therapy	Gene therapy	no comparator	cardiac scores	Cardiac function			cardiac ultrasonography and electrocardiagram; echocardiography			Pathophysiological Manifestations	Cardiac outcomes
2084	Neurocognitive and somatic stabilization in pediatric patients with severe Mucopolysaccharidosis Type I after 52 weeks of intravenous brain-penetrating insulin receptor antibody-iduronidase fusion protein (valanafusp alpha): an open label phase 1-2 trial	2018	Giugliani	Orphanet Journal of Rare Diseases	USA	Open label phase II trial	Trial	NR	52 weeks	NR	Mean (SD): 7.6 (1.3); Range: 2-15.7	Children	MPS I-H, MPS I-HS	11	IV infusions of valanafusp alpha 1, 3, or 6 mg/kg	ERT		Echocardiograms	Cardiac function			Echocardiograms			Pathophysiological Manifestations	Cardiac outcomes
2084	Neurocognitive and somatic stabilization in pediatric patients with severe Mucopolysaccharidosis Type I after 52 weeks of intravenous brain-penetrating insulin receptor antibody-iduronidase fusion protein (valanafusp alpha): an open label phase 1-2 trial	2018	Giugliani	Orphanet Journal of Rare Diseases	USA	Open label phase II trial	Trial	NR	52 weeks	NR	Mean (SD): 7.6 (1.3); Range: 2-15.7	Children	MPS I-H, MPS I-HS	11	IV infusions of valanafusp alpha 1, 3, or 6 mg/kg	ERT		Electrocardiograms	Cardiac function			Electrocardiograms			Pathophysiological Manifestations	Cardiac outcomes
2087	Diagnosis and follow-up of patients with Hunter syndrome in Spain	2018	González-Gutiérrez-Solana	Medicine	Spain	Guideline	Guideline	Single country	N/A	N/A	N/A	N/A	MPS II	N/A	N/A	N/A	N/A	Cardiac exam	Cardiac function		To be performed periodically	Cardiac exam			Pathophysiological Manifestations	Cardiac outcomes
2092	Intrathecal heparan-N-sulfastase in patients with Sanfilippo syndrome type A: A phase IIb randomized trial	2019	Wijburg	Molecular Genetics and Metabolism	USA	Phase IIb, randomized (1:1:1)	Trial		48 weeks	12-48 months	mean age 31.9 (SD 9.3) months	Children	MPS IIIA	21	heparan-N-sulfatas intrathecal 45mg administered every 2 weeks or every 4 weeks	ERT	no treatment	12-lead electrocardiogram	Cardiac function			12-lead electrocardiogram			Pathophysiological Manifestations	Cardiac outcomes
2105	Recommendations for the management of MPS VI: systematic evidence- and consensus-based guidance	2019	Akyol	Orphanet Journal of Rare Diseases	Brazil	Guideline	Guideline	Multi-national	N/A	N/A	Adults and Pediatrics	N/A	MPS VI	N/A	N/A	N/A	N/A	function of the heart	Cardiac function		Assessments should be performed prior to, and at least annually, after HSCT to measure the impact of transplantation on disease progression.	physical examination; standard ECG should be performed prior to any surgical procedure requiring general anaesthesia			Pathophysiological Manifestations	Cardiac outcomes
2105	Recommendations for the management of MPS VI: systematic evidence- and consensus-based guidance	2019	Akyol	Orphanet Journal of Rare Diseases	Brazil	Guideline	Guideline	Multi-national	N/A	N/A	Adults and Pediatrics	N/A	MPS VI	N/A	N/A	N/A	N/A	careful auscultation	Cardiac function		measure of cardiac function; follow up should be annually initially, but may extend to every 2-3 years if there is no evidence of cardiac abnormality				Pathophysiological Manifestations	Cardiac outcomes
2105	Recommendations for the management of MPS VI: systematic evidence- and consensus-based guidance	2019	Akyol	Orphanet Journal of Rare Diseases	Brazil	Guideline	Guideline	Multi-national	N/A	N/A	Adults and Pediatrics	N/A	MPS VI	N/A	N/A	N/A	N/A	full transthoracic two-dimensional and Doppler examination	Cardiac function		measure of cardiac function; follow up should be annually initially, but may extend to every 2-3 years if there is no evidence of cardiac abnormality				Pathophysiological Manifestations	Cardiac outcomes
2105	Recommendations for the management of MPS VI: systematic evidence- and consensus-based guidance	2019	Akyol	Orphanet Journal of Rare Diseases	Brazil	Guideline	Guideline	Multi-national	N/A	N/A	Adults and Pediatrics	N/A	MPS VI	N/A	N/A	N/A	N/A	12-lead electrocardiogram (ECG)	Cardiac function		measure of cardiac function; follow up should be annually initially, but may extend to every 2-3 years if there is no evidence of cardiac abnormality				Pathophysiological Manifestations	Cardiac outcomes
2105	Recommendations for the management of MPS VI: systematic evidence- and consensus-based guidance	2019	Akyol	Orphanet Journal of Rare Diseases	Brazil	Guideline	Guideline	Multi-national	N/A	N/A	Adults and Pediatrics	N/A	MPS VI	N/A	N/A	N/A	N/A	Severe valve stenosis or regurgitation	Cardiac function		Indication for cardiac (aortic, mitral) valve replacement				Pathophysiological Manifestations	Cardiac outcomes
2105	Recommendations for the management of MPS VI: systematic evidence- and consensus-based guidance	2019	Akyol	Orphanet Journal of Rare Diseases	Brazil	Guideline	Guideline	Multi-national	N/A	N/A	Adults and Pediatrics	N/A	MPS VI	N/A	N/A	N/A	N/A	Left ventricular apical aneurysms	Cardiac function		occur rarely in patients with MPS VI, but should be resected wherever possible				Pathophysiological Manifestations	Cardiac outcomes
2113	The long-term safety and efficacy of vestronidase alfa, rhGUS enzyme replacement therapy, in subjects with mucopolysaccharidosis VII	2020	Wang	Molecular Genetics and Metabolism	USA	Phase 3, open-label, long term extension study	Trial	Multinational	(Up to) 144 weeks	NR	8-25 years of age	Children and adults	MPS VII	12	Vestronidase alfa (recombinant human beta-glucuronidase) 4 mg/kg IV Q2W	ERT	No comparator	Echocardiogram	Cardiac function		Used to measure safety	Echocardiogram			Pathophysiological Manifestations	Cardiac outcomes
2121	Clinical trial of laronidase in Hurler syndrome after hematopoietic cell transplantation	2020	Polgreen	Pediatric Research	USA	Open-label, single arm, pilot study	Trial	Single centre	2 years	<14 years	Range: 5-13 years	Children	MPS I-H	10	Laronidase (0.58 mg/kg i.v.)	ERT	No comparator (historical group)	Dysrhythmias	Cardiac function			Modified Balke Treadmill Test; 12-lead electrocardiogram		Rowland, T. Pediatric Laboratory Exercise Testing Champaing. Illinois: Human Kinetics Europe Ltd.; 1993.	Pathophysiological Manifestations	Cardiac outcomes
2121	Clinical trial of laronidase in Hurler syndrome after hematopoietic cell transplantation	2020	Polgreen	Pediatric Research	USA	Open-label, single arm, pilot study	Trial	Single centre	2 years	<14 years	Range: 5-13 years	Children	MPS I-H	10	Laronidase (0.58 mg/kg i.v.)	ERT	No comparator (historical group)	Ischemic changes	Cardiac function			Modified Balke Treadmill Test; 12-lead electrocardiogram		Rowland, T. Pediatric Laboratory Exercise Testing Champaing. Illinois: Human Kinetics Europe Ltd.; 1993.	Pathophysiological Manifestations	Cardiac outcomes
2121	Clinical trial of laronidase in Hurler syndrome after hematopoietic cell transplantation	2020	Polgreen	Pediatric Research	USA	Open-label, single arm, pilot study	Trial	Single centre	2 years	<14 years	Range: 5-13 years	Children	MPS I-H	10	Laronidase (0.58 mg/kg i.v.)	ERT	No comparator (historical group)	Cardiac ultrasounds	Cardiac function			Cardiac ultrasounds			Pathophysiological Manifestations	Cardiac outcomes
2121	Clinical trial of laronidase in Hurler syndrome after hematopoietic cell transplantation	2020	Polgreen	Pediatric Research	USA	Open-label, single arm, pilot study	Trial	Single centre	2 years	<14 years	Range: 5-13 years	Children	MPS I-H	10	Laronidase (0.58 mg/kg i.v.)	ERT	No comparator (historical group)	Cardiac anatomy	Cardiac function			Two-dimensional imaging			Pathophysiological Manifestations	Cardiac outcomes
2121	Clinical trial of laronidase in Hurler syndrome after hematopoietic cell transplantation	2020	Polgreen	Pediatric Research	USA	Open-label, single arm, pilot study	Trial	Single centre	2 years	<14 years	Range: 5-13 years	Children	MPS I-H	10	Laronidase (0.58 mg/kg i.v.)	ERT	No comparator (historical group)	Left ventricular chamber dimensions	Cardiac function			Echocardiogram, measured by M-mode		Lopez, L. et al. Recommendations for quantification methods during the performance of a pediatric echocardiogram: a report from the Pediatric Measurements Writing Group of the American Society of Echocardiography Pediatric and Congenital Heart Disease Council. J. Am. Soc. Echocardiogr. Publ. Am. Soc. Echocardiogr. 23, 465–495 (2010). quiz576–7.	Pathophysiological Manifestations	Cardiac outcomes
2121	Clinical trial of laronidase in Hurler syndrome after hematopoietic cell transplantation	2020	Polgreen	Pediatric Research	USA	Open-label, single arm, pilot study	Trial	Single centre	2 years	<14 years	Range: 5-13 years	Children	MPS I-H	10	Laronidase (0.58 mg/kg i.v.)	ERT	No comparator (historical group)	Left ventricular wall thickness	Cardiac function			Echocardiogram, measured by M-mode		Lopez, L. et al. Recommendations for quantification methods during the performance of a pediatric echocardiogram: a report from the Pediatric Measurements Writing Group of the American Society of Echocardiography Pediatric and Congenital Heart Disease Council. J. Am. Soc. Echocardiogr. Publ. Am. Soc. Echocardiogr. 23, 465–495 (2010). quiz576–7.	Pathophysiological Manifestations	Cardiac outcomes
2121	Clinical trial of laronidase in Hurler syndrome after hematopoietic cell transplantation	2020	Polgreen	Pediatric Research	USA	Open-label, single arm, pilot study	Trial	Single centre	2 years	<14 years	Range: 5-13 years	Children	MPS I-H	10	Laronidase (0.58 mg/kg i.v.)	ERT	No comparator (historical group)	Shortening fraction	Cardiac function	normal > 27%		Calculated by standard methodology (35)		Lopez, L. et al. Recommendations for quantification methods during the performance of a pediatric echocardiogram: a report from the Pediatric Measurements Writing Group of the American Society of Echocardiography Pediatric and Congenital Heart Disease Council. J. Am. Soc. Echocardiogr. Publ. Am. Soc. Echocardiogr. 23, 465–495 (2010). quiz576–7.	Pathophysiological Manifestations	Cardiac outcomes
2121	Clinical trial of laronidase in Hurler syndrome after hematopoietic cell transplantation	2020	Polgreen	Pediatric Research	USA	Open-label, single arm, pilot study	Trial	Single centre	2 years	<14 years	Range: 5-13 years	Children	MPS I-H	10	Laronidase (0.58 mg/kg i.v.)	ERT	No comparator (historical group)	Mitral regurgitation	Cardiac function			Pulse-wave and color Doppler interrogation of cardiac valves			Pathophysiological Manifestations	Cardiac outcomes
2121	Clinical trial of laronidase in Hurler syndrome after hematopoietic cell transplantation	2020	Polgreen	Pediatric Research	USA	Open-label, single arm, pilot study	Trial	Single centre	2 years	<14 years	Range: 5-13 years	Children	MPS I-H	10	Laronidase (0.58 mg/kg i.v.)	ERT	No comparator (historical group)	Aortic regurgitation	Cardiac function			Pulse-wave and color Doppler interrogation of cardiac valves			Pathophysiological Manifestations	Cardiac outcomes
2121	Clinical trial of laronidase in Hurler syndrome after hematopoietic cell transplantation	2020	Polgreen	Pediatric Research	USA	Open-label, single arm, pilot study	Trial	Single centre	2 years	<14 years	Range: 5-13 years	Children	MPS I-H	10	Laronidase (0.58 mg/kg i.v.)	ERT	No comparator (historical group)	Mitral stenosis	Cardiac function			Pulse-wave and color Doppler interrogation of cardiac valves			Pathophysiological Manifestations	Cardiac outcomes
2121	Clinical trial of laronidase in Hurler syndrome after hematopoietic cell transplantation	2020	Polgreen	Pediatric Research	USA	Open-label, single arm, pilot study	Trial	Single centre	2 years	<14 years	Range: 5-13 years	Children	MPS I-H	10	Laronidase (0.58 mg/kg i.v.)	ERT	No comparator (historical group)	Aortic stenosis	Cardiac function			Pulse-wave and color Doppler interrogation of cardiac valves			Pathophysiological Manifestations	Cardiac outcomes
2130	Enzyme replacement therapy interruption in patients with Mucopolysaccharidoses: Recommendations for distinct scenarios in Latin America	2020	Solano	Molecular Genetics and Metabolism Reports	Brazil	Guideline	Guideline	N/A	N/A	N/A	N/A	N/A	MPS I, MPS II, MPS IVA, MPS VI	N/A	Enzyme replacement therapy	ERT	N/A	Echocardiogram	Cardiac function			Echocardiogram			Pathophysiological Manifestations	Cardiac outcomes
2203	Guidelines for diagnosis and treatment of Hunter Syndrome for clinicians in Latin America	2014	Giugliani	Genetics and Molecular Biology	Brazil	Guideline	Guideline	Latin America	n/a	n/a	n/a	N/A	MPS II	N/A	n/a	N/A	n/a	Myocardiopathy	Cardiac function		Measure of cardiovascular involvement	ECHO/ECG			Pathophysiological Manifestations	Cardiac outcomes
2203	Guidelines for diagnosis and treatment of Hunter Syndrome for clinicians in Latin America	2014	Giugliani	Genetics and Molecular Biology	Brazil	Guideline	Guideline	Latin America	n/a	n/a	n/a	N/A	MPS II	N/A	n/a	N/A	n/a	Valvular dysfunction	Cardiac function		Measure of cardiovascular involvement	Holter (conduction irregularities)			Pathophysiological Manifestations	Cardiac outcomes
2203	Guidelines for diagnosis and treatment of Hunter Syndrome for clinicians in Latin America	2014	Giugliani	Genetics and Molecular Biology	Brazil	Guideline	Guideline	Latin America	n/a	n/a	n/a	N/A	MPS II	N/A	n/a	N/A	n/a	Echocardiogram	Cardiac function		In patients receiving ERT	Echocardiogram			Pathophysiological Manifestations	Cardiac outcomes
2203	Guidelines for diagnosis and treatment of Hunter Syndrome for clinicians in Latin America	2014	Giugliani	Genetics and Molecular Biology	Brazil	Guideline	Guideline	Latin America	n/a	n/a	n/a	N/A	MPS II	N/A	n/a	N/A	n/a	ECG	Cardiac function		In patients receiving ERT	ECG			Pathophysiological Manifestations	Cardiac outcomes
2246	A Phase 2/3 Trial of Pabinafusp Alfa, IDS Fused with Anti-Human Transferrin Receptor Antibody, Targeting Neurodegeneration in MPS-II	2021	Okuyama	Molecular Therapy	Japan	Single arm, open-label phase 2/3 clinical trial	Trial	Single country and multicenter	52 weeks	NR	Mean(range): 8.6 +/- 5.6 years of age	Children	MPS II	28	2.0mg/kg of pabinafusp alfa	ERT	No comparator	12-lead electrocardiogram	Cardiac function		Measure of safety	12-lead electrocardiogram			Pathophysiological Manifestations	Cardiac outcomes
2246	A Phase 2/3 Trial of Pabinafusp Alfa, IDS Fused with Anti-Human Transferrin Receptor Antibody, Targeting Neurodegeneration in MPS-II	2021	Okuyama	Molecular Therapy	Japan	Single arm, open-label phase 2/3 clinical trial	Trial	Single country and multicenter	52 weeks	NR	Mean(range): 8.6 +/- 5.6 years of age	Children	MPS II	28	2.0mg/kg of pabinafusp alfa	ERT	No comparator	Thickness of left ventricular wall (mm)	Cardiac function		Measure of cardiac function	Echocardiography			Pathophysiological Manifestations	Cardiac outcomes
2246	A Phase 2/3 Trial of Pabinafusp Alfa, IDS Fused with Anti-Human Transferrin Receptor Antibody, Targeting Neurodegeneration in MPS-II	2021	Okuyama	Molecular Therapy	Japan	Single arm, open-label phase 2/3 clinical trial	Trial	Single country and multicenter	52 weeks	NR	Mean(range): 8.6 +/- 5.6 years of age	Children	MPS II	28	2.0mg/kg of pabinafusp alfa	ERT	No comparator	Left ventricular mass index (g/m^2)	Cardiac function		Measure of cardiac function	Echocardiography			Pathophysiological Manifestations	Cardiac outcomes
2246	A Phase 2/3 Trial of Pabinafusp Alfa, IDS Fused with Anti-Human Transferrin Receptor Antibody, Targeting Neurodegeneration in MPS-II	2021	Okuyama	Molecular Therapy	Japan	Single arm, open-label phase 2/3 clinical trial	Trial	Single country and multicenter	52 weeks	NR	Mean(range): 8.6 +/- 5.6 years of age	Children	MPS II	28	2.0mg/kg of pabinafusp alfa	ERT	No comparator	Fractional shortening of left ventricle (%)	Cardiac function		Measure of cardiac function	Echocardiography			Pathophysiological Manifestations	Cardiac outcomes
2246	A Phase 2/3 Trial of Pabinafusp Alfa, IDS Fused with Anti-Human Transferrin Receptor Antibody, Targeting Neurodegeneration in MPS-II	2021	Okuyama	Molecular Therapy	Japan	Single arm, open-label phase 2/3 clinical trial	Trial	Single country and multicenter	52 weeks	NR	Mean(range): 8.6 +/- 5.6 years of age	Children	MPS II	28	2.0mg/kg of pabinafusp alfa	ERT	No comparator	Left ventricular ejection fraction (%)	Cardiac function		Measure of cardiac function	Echocardiography			Pathophysiological Manifestations	Cardiac outcomes
2246	A Phase 2/3 Trial of Pabinafusp Alfa, IDS Fused with Anti-Human Transferrin Receptor Antibody, Targeting Neurodegeneration in MPS-II	2021	Okuyama	Molecular Therapy	Japan	Single arm, open-label phase 2/3 clinical trial	Trial	Single country and multicenter	52 weeks	NR	Mean(range): 8.6 +/- 5.6 years of age	Children	MPS II	28	2.0mg/kg of pabinafusp alfa	ERT	No comparator	E/A ratio	Cardiac function		Measure of cardiac function	Echocardiography			Pathophysiological Manifestations	Cardiac outcomes
2265	Iduronate-2-sulfatase fused with anti-hTfR antibody, pabinafusp alfa, for MPS-II: A phase 2 trial in Brazil	2021	Giugliani	Molecular Therapy	Japan	Open-label, randomized, parallel-group phase 2 clinical trial	Trial	Single country, multi-centre	26 weeks	NR	Mean ± SD: 13.27 ± 14.01	Children and adults	MPS II	19	Group 1: 1.0mg/kg/week of pabinafusp alfa administered intravenously	ERT	Group 2: 2.0mg/kg/week of pabinafusp alfa administered intravenously Group 3: 4.0mg/kg/week of pabinafusp alfa administered intravenously	Electrocardiography results	Cardiac function		Measure of safety	Electrocardiography			Pathophysiological Manifestations	Cardiac outcomes
2265	Iduronate-2-sulfatase fused with anti-hTfR antibody, pabinafusp alfa, for MPS-II: A phase 2 trial in Brazil	2021	Giugliani	Molecular Therapy	Japan	Open-label, randomized, parallel-group phase 2 clinical trial	Trial	Single country, multi-centre	26 weeks	NR	Mean ± SD: 13.27 ± 14.01	Children and adults	MPS II	19	Group 1: 1.0mg/kg/week of pabinafusp alfa administered intravenously	ERT	Group 2: 2.0mg/kg/week of pabinafusp alfa administered intravenously Group 3: 4.0mg/kg/week of pabinafusp alfa administered intravenously	Left ventricular ejection fraction	Cardiac function		Measure of cardiac function	Echocardiography			Pathophysiological Manifestations	Cardiac outcomes
2265	Iduronate-2-sulfatase fused with anti-hTfR antibody, pabinafusp alfa, for MPS-II: A phase 2 trial in Brazil	2021	Giugliani	Molecular Therapy	Japan	Open-label, randomized, parallel-group phase 2 clinical trial	Trial	Single country, multi-centre	26 weeks	NR	Mean ± SD: 13.27 ± 14.01	Children and adults	MPS II	19	Group 1: 1.0mg/kg/week of pabinafusp alfa administered intravenously	ERT	Group 2: 2.0mg/kg/week of pabinafusp alfa administered intravenously Group 3: 4.0mg/kg/week of pabinafusp alfa administered intravenously	Left ventricular mass index	Cardiac function		Measure of cardiac function	Echocardiography			Pathophysiological Manifestations	Cardiac outcomes
2451	Study of Long Term Safety and Clinical Outcomes of Idursulfase IT and Elaprase Treatment in Pediatric Participants Who Have Completed Study HGT-HIT-094	2015	https://clinicaltrials.gov/ct2/show/NCT02412787	ClinicalTrials.gov	N/A	Phase II/III open-label extension study	Trial registration	Multi country	480 weeks	Up to 18 years old	N/A	N/A	MPS II	49	10mg of idursulfase-IT intrathecally via intrathecal drug delivery device (IDDD) or lumbar puncture (LP) once every 28 days along with standard-of-care therapy with Elaprase for 480 weeks. Participants who are younger than 3 years of age will receive an adjusted dose of 7.5 mg (greater than [>] 8 months to 30 months of age) and 10 mg (>30 months to 3 years of age) of idursulfase-IT.	ERT	No comparator	12-lead ECG	Cardiac function		Number of participants with clinically significant changes will be reported.	12-lead ECG			Pathophysiological Manifestations	Cardiac outcomes
10001	A multicenter, open-label study evaluating safety and clinical outcomes in children (1.4–7.5 years) with Hunter syndrome receiving idursulfase enzyme replacement therapy	2013	Giugliani	Genetics in Medicine	Brazil	Phase IV, open-label study	Trial	Multicentre	52 weeks	≤5 years	Mean (SD): 4.0 (1.62); Range: 1.4-7.5 years	Children	MPS II	28	Intravenous idursulfase (0.5mg/kg)	ERT	No comparator	Electrocardiogram	Cardiac function			12-lead electrocardiogram			Pathophysiological Manifestations	Cardiac outcomes
10002	A phase 1/2 study of intrathecal heparan-N-sulfatase in patients with mucopolysaccharidosis IIIA	2016	Jones	Molecular Genetics and Metabolism	The Netherlands	Open label, phase 1/2 dose-escalation trial	Trial	Multicentre	26 weeks	≥3 years	Median: 5.5; Range 3-24 years	Children and adults	MPS IIIA	12	3 different doses (10, 45, or 90 mg) of intrathecal recombinant human heparan-N-sulfatase (rhHNS) administered via intrathecal drug delivery device (IDDD)	ERT	No comparator	Electrocardiogram	Cardiac function			Electrocardiogram			Pathophysiological Manifestations	Cardiac outcomes
883	A Phase Ⅲ Study of JR-141 in Patients With Mucopolysaccharidosis II	2020	https://clinicaltrials.gov/ct2/show/NCT04573023	ClinicalTrials.gov	N/A	Phase III randomized, assessor-blinded, active-controlled, parallel assignment interventional trial	Trial registration	Multicenter, multicountry (global)	105 weeks	Cohort A: 30-71 months old; Cohort B: ≥6 years	N/A	N/A	MPS II	50	JR-141 IV infusion, 2.0 mg/kg/week	ERT	standard of care: IV infusions of idursulfase/Elaprase; rescue arm: switching between the 2 arms	Quality of life (PedsQL-FIM)	Caregiver/family impact		Cohort A & B	PedsQL-FIM (both)			Life Impact	Child and caregiver/family impact
2053	Recommendations on clinical trial design for treatment of Mucopolysaccharidosis Type III	2017	Ghosh	Orphanet Journal of Rare Diseases	UK	Guideline	Guideline	N/A	N/A	N/A	N/A	N/A	MPS III	N/A	N/A	N/A	N/A	Parental mood (quality of life)	Caregiver/family impact		Assessment of parental mood using the BDI-II may therefore be useful.	Beck Depression Inventory (BDI)			Life Impact	Child and caregiver/family impact
2194	The role of enzyme replacement therapy in severe Hunter syndrome—an expert panel consensus	2012	Muenzer	Eur J Pediatr	USA	Guideline	Guideline	International	N/A	N/A	N/A	N/A	MPS II	N/A	Enzyme replacement therapy	ERT	N/A	Quality of life (family)	Caregiver/family impact		an important goal of therapy is the improvement in quality of life for the patient and family	Perception by the family of improved quality of life should be taken into strong consideration when deciding whether or not to continue therapy.			Life Impact	Child and caregiver/family impact
2241	Therapy development for the mucopolysaccharidoses: Updated consensus recommendations for neuropsychological endpoints	2020	van der Lee	Molecular Genetics and Metabolism	USA	Guideline	Guideline	multi-national	N/A	N/A	N/A	N/A	MPS (general)	N/A	N/A	N/A	N/A	caregiver and family burden	Caregiver/family impact		includes physical, social-emotional, financial, relational, psychological, social and other impacts	currently no disease-specific measures to assess CFB for MPS disorders, although a Caregiver Burden Questionnaire is in development for MPS II, MPS III and metachromatic leukodystrophy . Measures used in previous and ongoing MPS clinical trials include broad QoL instruments with a CFB component, such as the Child Health Questionnaire Parent Form 50 (CHQ-PF50) and the Infant Toddler Quality of Lif…		M. Harrington, et al., Assessing the impact on caregivers caring for patients with rare pediatric lysosomal storage diseases: development of the Caregiver Impact Questionnaire, J Patient Rep Outcomes 3 (1) (2019) 44. [104] A.F. Klassen, et al., Health related quality of life in 3 and 4 year old children and their parents: preliminary findings about a new questionnaire, Health Qual Life Outcomes 1…	Life Impact	Child and caregiver/family impact
2459	Gene Transfer Study of ABO-102 in Patients With Middle and Advanced Phases of MPS IIIA Disease	2019	https://clinicaltrials.gov/ct2/show/NCT04088734	ClinicalTrials.gov	N/A	Phase I/II, open label, single-dose, gene transfer study	Trial registration	Multi-country	24 months	2-17 years	N/A	N/A	MPS IIIA	12	ABO-102 (scAAV9.U1a.hSGSH) administered by intravenous injection through a peripheral limb vein at a dose of 3 X 10^13 vg/kg	Gene therapy	N/A	Parent quality of life	Caregiver/family impact			Parenting Stress Index, 4th Edition (PSI-4)			Life Impact	Child and caregiver/family impact
2459	Gene Transfer Study of ABO-102 in Patients With Middle and Advanced Phases of MPS IIIA Disease	2019	https://clinicaltrials.gov/ct2/show/NCT04088734	ClinicalTrials.gov	N/A	Phase I/II, open label, single-dose, gene transfer study	Trial registration	Multi-country	24 months	2-17 years	N/A	N/A	MPS IIIA	12	ABO-102 (scAAV9.U1a.hSGSH) administered by intravenous injection through a peripheral limb vein at a dose of 3 X 10^13 vg/kg	Gene therapy	N/A	Parent symptoms	Caregiver/family impact			Parent Symptoms Score Questionnaire			Life Impact	Child and caregiver/family impact
2478	A Study to Assess the Safety and Tolerability of SOBI003 in Pediatric MPS IIIA Patients	2018	https://ClinicalTrials.gov/show/NCT03423186	ClinicalTrials.gov	N/A	Phase 1/2, Open, Non-controlled, Parallel, Sequential Ascending Multiple-dose, Multicenter Study	Trial registration	Multicentre	24 weeks	12-72 months	N/A	N/A	MPS IIIA	6	Dose 1 group: SOBI003 (Modified recombinant human sulphamidase) dose 3 mg/kg once weekly via i.v. infusion	ERT	Dose 2 group: SOBI003 (Modified recombinant human sulphamidase) dose 10 mg/kg once weekly via i.v. infusion	PedsQL Family Impact Module total score	Caregiver/family impact			PedsQL™ Family Impact Module total score			Life Impact	Child and caregiver/family impact
2479	A Study to Assess the Safety, Tolerability, and Efficacy of Long-term SOBI003 Treatment in Pediatric MPS IIIA Patients	2019	https://ClinicalTrials.gov/show/NCT03811028	ClinicalTrials.gov	N/A	Phase 1/2, open-label, single-arm extension study	Trial registration	Multicentre	80 weeks	18-78 months	N/A	N/A	MPS IIIA	6	SOBI003 (modified recombinant human sulphamidase) weekly i.v. infusion. Dose will be adjusted to the highest dose that has been declared safe by the safety review committee on the FIH study.	ERT	N/A	PedsQL Family Impact Module total score	Caregiver/family impact			PedsQL™ Family Impact Module total score			Life Impact	Child and caregiver/family impact
1931	Mucopolysaccharidosis type II: European recommendations for the diagnosis and multidisciplinary management of a rare disease	2011	Scarpa	Orphanet Journal of Rare Diseases	UK	Guideline	Guideline	Pan-European	N/A	N/A	N/A	N/A	MPS II	N/A	N/A	N/A	N/A	Carpal tunnel syndrome	Carpal tunnel syndrome		Nervous system monitoring	Electrophysiological testing of nerve conduction velocity†			Pathophysiological Manifestations	Musculoskeletal and connective tissue outcomes
2105	Recommendations for the management of MPS VI: systematic evidence- and consensus-based guidance	2019	Akyol	Orphanet Journal of Rare Diseases	Brazil	Guideline	Guideline	Multi-national	N/A	N/A	Adults and Pediatrics	N/A	MPS VI	N/A	N/A	N/A	N/A	carpal tunnel syndrome	Carpal tunnel syndrome		part of upper limb function	clinical examination, assessment of range of finger movement and strength, electrophysiology nerve conduction assessment and detailed medical history to be performed at diagnosis and annually thereafter			Pathophysiological Manifestations	Musculoskeletal and connective tissue outcomes
2203	Guidelines for diagnosis and treatment of Hunter Syndrome for clinicians in Latin America	2014	Giugliani	Genetics and Molecular Biology	Brazil	Guideline	Guideline	Latin America	n/a	n/a	n/a	N/A	MPS II	N/A	n/a	N/A	n/a	Carpal tunnel syndrome	Carpal tunnel syndrome		Measure of carpal tunnel syndrome	Nerve conduction; hand function tests			Pathophysiological Manifestations	Musculoskeletal and connective tissue outcomes
2113	The long-term safety and efficacy of vestronidase alfa, rhGUS enzyme replacement therapy, in subjects with mucopolysaccharidosis VII	2020	Wang	Molecular Genetics and Metabolism	USA	Phase 3, open-label, long term extension study	Trial	Multinational	(Up to) 144 weeks	NR	8-25 years of age	Children and adults	MPS VII	12	Vestronidase alfa (recombinant human beta-glucuronidase) 4 mg/kg IV Q2W	ERT	No comparator	Individual clinical response (ICR)	Changes relative to personalized treatment goals		Used to measure efficacy; Determined by what signs and symptoms impacted the subject's daily life the most and then answers were mapped to appropriate clinical outcome	The ICR was determined by what signs or symptoms impacted the subject's daily life the most and then the answers were mapped to the appropriate clinical outcome.			Pathophysiological Manifestations	General outcomes
24	Impact of Elosulfasse Alfa in Patients with Morquio A Syndrome Who Have Limited Ambulation: An Open-Label, Phase 2-Study	2017	Harmatz	American Journal of Medical Genetics	USA	Phase 2, open-label	Trial	Multi-national	48 weeks (initial phase 2) up to 96 weeks (open label extension)	≥ 5 y/o	Range: 9.8 - 42.2.	Children and adults	MPS IVA	10	2.0mg/kg elosulfase alfa	ERT	No comparator	Changes in concomitant medication	Changes to concomitant medications		safety outcome				Pathophysiological Manifestations	General outcomes
685	Safety and clinical activity of elosulfase alfa in pediatric patients with Morquio A syndrome (mucopolysaccharidosis IVA) less than 5y	2015	Jones	Pediatric Research	UK	Phase II, open-label	Trial	Multinational	52 weeks	< 5 years old	Age range: 0.8 - 4.9 y/o, Mean: 3.1 y/o	Children	MPS IVA	15	infusions of elosulfase alfa 2.0mg/kg/week	ERT	No comparator	Concomitant medications	Changes to concomitant medications		part of safety evaluation				Pathophysiological Manifestations	General outcomes
1952	Galsulfase (Naglazyme) therapy in infants with mucopolysaccharidosis VI	2014	Harmatz	JIMD	USA	Phase 4, open-label, randomized, two-dose level study	Trial	Multicenter and multinational	52 weeks	1 year of age +/- a few months (subjective, didn't concretely chose)	Range: 3.3 - 12.7 months. Mean age: 9.2 months	Children	MPS VI	4	Galsulfase (Naglazyme) 1.0mg/kg	ERT	Galsulfase (Naglazyme) 2.0mg/kg	Concomitant medications (prescription and over the counter)	Changes to concomitant medications		Measure of safety; assessed throughout each infusion and for a minimum of 1-hour post-infusion				Pathophysiological Manifestations	General outcomes
1972	Efficacy and safety of enzyme replacement therapy with BMN 110 (elosulfase alfa) for Morquio A syndrome (mucopolysaccharidosis IVA): a phase 3 randomised placebo-controlled study	2014	Hendriksz	J Inherit Metab Dis	United Kingdom	Double-blind, randomised, placebo-controlled, 24-week phase 3 study	Trial	Multinational, multicentre	24 weeks	≥5 years	Median (range): 11.9 (5,57)	Children and adults	MPS IVA	176	Elosulfase alfa 2.0 mg/kg/every other week (qow), or elosulfase alfa 2.0 mg/kg/week (weekly)	ERT	Placebo	Concomitant medications	Changes to concomitant medications						Pathophysiological Manifestations	General outcomes
2113	The long-term safety and efficacy of vestronidase alfa, rhGUS enzyme replacement therapy, in subjects with mucopolysaccharidosis VII	2020	Wang	Molecular Genetics and Metabolism	USA	Phase 3, open-label, long term extension study	Trial	Multinational	(Up to) 144 weeks	NR	8-25 years of age	Children and adults	MPS VII	12	Vestronidase alfa (recombinant human beta-glucuronidase) 4 mg/kg IV Q2W	ERT	No comparator	Concomitant medications	Changes to concomitant medications						Pathophysiological Manifestations	General outcomes
2236	Pilot study of the safety and effect of adalimumab on pain, physical, and musculoskeletal disease in mupolysaccharidosis types I and II	2017	Polgreen	Molecular Genetics and Metabolism Reports	USA	Randomized, double-blinded, placebo-conrolled crossover study	Trial	NR	32 weeks	≥ 5 years of age	6 & 15 years old	Children	MPS I-H, MPS II	2	Adalimumab (20mg [weight 15 - 30kg]) or 40mg[≥30kg])	TNF-α inhibitor	Placebo (saline)	Other pain or anti-inflammatory medications	Changes to concomitant medications			Parents were given a diary and were asked to record date of injections, symptoms, any other pain or anti-inflammatory medications, and adverse events.			Pathophysiological Manifestations	General outcomes
2553	A Study of DNL310 in Pediatric Participants With Hunter Syndrome	2020	https://clinicaltrials.gov/ct2/show/NCT04251026	ClinicalTrials.gov	N/A	Phase I/II, non-randomized, open-label clinical trial	Trial registration	Multicenter, Multi-Country	24 weeks	2-18 years	N/A	N/A	MPS II	30	Dose escalation of DNL310 (investigational central nervous system penetant enzyme replacement therapy), delivered weekly via IV infusion	ERT	No comparator	Change in concomitant medications	Changes to concomitant medications						Pathophysiological Manifestations	General outcomes
10001	A multicenter, open-label study evaluating safety and clinical outcomes in children (1.4–7.5 years) with Hunter syndrome receiving idursulfase enzyme replacement therapy	2013	Giugliani	Genetics in Medicine	Brazil	Phase IV, open-label study	Trial	Multicentre	52 weeks	≤5 years	Mean (SD): 4.0 (1.62); Range: 1.4-7.5 years	Children	MPS II	28	Intravenous idursulfase (0.5mg/kg)	ERT	No comparator	Concomitant medications	Changes to concomitant medications						Pathophysiological Manifestations	General outcomes
1	Treatment of mucopolysaccharidosis type II (Hunter syndrome): a Delphi derived practice resource of the American College of Medical Genetics and Genomics (ACMG)	2020	McBride	Genetics in Medicine	USA	Guideline	Guideline	Single country (USA)	N/A	N/A	N/A	N/A	MPS II	N/A	N/A	N/A	N/A	neuropsychological testing	Cognitive function and early development		recommended for following disease progress	Neuropsychological testing			Growth and Development	Cognition and development
38	Final results of the phase 1/2, open-label clinical study of intravenous recombinant human N-acetyl-a-D-glucosaminidase (SBC-103) in children with mucopolysaccharidosis IIIB	2019	Whitley	Molecular Genetics and Metabolism	USA	Phase 1/2 open-label study	Trial	Multicentre, multi country	Approximately 2 years	≥2 and <12 years of age	Median: 59 months; Max: 12, Min: 77 months	Children	MPS IIIB	11	Part 1: 0.3 ,1.0 or 3.0mg/kg every 2 weeks recombinant human NAGLU enzyme Part 2: 1.0 or 3.0mg/kg every 2 weeks recombinant human NAGLU enzyme Part 3: 5.0 or 10mg/kg every two weeks recombinant human NAGLU enzyme	ERT	No comparator	Cognitive function	Cognitive function and early development			Potential treatment effects on adaptive and cognitive function were assessed through... patient testing using either the BSID-III or the KABC-II, as previously described [17]. The BSID-III was administered to patients with a mean VABS-II age equivalent of<3.5 years, and the KABC-II was administered to patients with a VABS-II age equivalent of ≥3.5 years.			Growth and Development	Cognition and development
38	Final results of the phase 1/2, open-label clinical study of intravenous recombinant human N-acetyl-a-D-glucosaminidase (SBC-103) in children with mucopolysaccharidosis IIIB	2019	Whitley	Molecular Genetics and Metabolism	USA	Phase 1/2 open-label study	Trial	Multicentre, multi country	Approximately 2 years	≥2 and <12 years of age	Median: 59 months; Max: 12, Min: 77 months	Children	MPS IIIB	11	Part 1: 0.3 ,1.0 or 3.0mg/kg every 2 weeks recombinant human NAGLU enzyme Part 2: 1.0 or 3.0mg/kg every 2 weeks recombinant human NAGLU enzyme Part 3: 5.0 or 10mg/kg every two weeks recombinant human NAGLU enzyme	ERT	No comparator	Neurocognition - age equivalent	Cognitive function and early development			BSID-III: administered to patients with a mean VABS-II age equivalent of <3.5 years and KABC-II was administered to patients with a VABS-II age of ≥ 3.5 years. DQ was calculated by dividing the cognitive age equivilant by the calendar age, multiplied by 100			Growth and Development	Cognition and development
38	Final results of the phase 1/2, open-label clinical study of intravenous recombinant human N-acetyl-a-D-glucosaminidase (SBC-103) in children with mucopolysaccharidosis IIIB	2019	Whitley	Molecular Genetics and Metabolism	USA	Phase 1/2 open-label study	Trial	Multicentre, multi country	Approximately 2 years	≥2 and <12 years of age	Median: 59 months; Max: 12, Min: 77 months	Children	MPS IIIB	11	Part 1: 0.3 ,1.0 or 3.0mg/kg every 2 weeks recombinant human NAGLU enzyme Part 2: 1.0 or 3.0mg/kg every 2 weeks recombinant human NAGLU enzyme Part 3: 5.0 or 10mg/kg every two weeks recombinant human NAGLU enzyme	ERT	No comparator	Neurocognition - developmental quotient (DQ)	Cognitive function and early development			BSID-III: administered to patients with a mean VABS-II age equivalent of <3.5 years and KABC-II was administered to patients with a VABS-II age of ≥ 3.5 years. DQ was calculated by dividing the cognitive age equivilant by the calendar age, multiplied by 100		K.A. Delaney, K.R. Rudser, B.D. Yund, C.B. Whitley, P.A. Haslett, E.G. Shapiro, Methods of neurodevelopmental assessment in children with neurodegenerative disease: Sanfilippo syndrome, JIMD Rep. 13 (2014) 129–137.	Growth and Development	Cognition and development
53	An Extension Study to Evaluate the Safety and Efficacy of HGT-1410 Administration in Pediatric Patients with Sanfilippo Syndrome Type A	2015	https://trialsearch.who.int/Trial2.aspx?TrialID=EUCTR2014-003960-20-GB	ICTRP	N/A	Trial registration; Phase II, open-label, randomized extension interventional clinical trial	Trial registration	Multinational	120 weeks	<18	N/A	N/A	MPS IIIA	17	Recombinant human heparan N-sulfatase (rhHNS)	ERT	NR	Cognitive function; Age-equivalent scores	Cognitive function and early development			Measured by the Bayley Scales of Infant and Toddler Development, 3rd Edition (BSID-III) or Kaufman Assessment Battery for Children, 2nd Edition (KABC-II)			Growth and Development	Cognition and development
53	An Extension Study to Evaluate the Safety and Efficacy of HGT-1410 Administration in Pediatric Patients with Sanfilippo Syndrome Type A	2015	https://trialsearch.who.int/Trial2.aspx?TrialID=EUCTR2014-003960-20-GB	ICTRP	N/A	Trial registration; Phase II, open-label, randomized extension interventional clinical trial	Trial registration	Multinational	120 weeks	<18	N/A	N/A	MPS IIIA	17	Recombinant human heparan N-sulfatase (rhHNS)	ERT	NR	Cognitive function; Developmental quotient (DQ) scores	Cognitive function and early development			Measured by the Bayley Scales of Infant and Toddler Development, 3rd Edition (BSID-III) or Kaufman Assessment Battery for Children, 2nd Edition (KABC-II)			Growth and Development	Cognition and development
53	An Extension Study to Evaluate the Safety and Efficacy of HGT-1410 Administration in Pediatric Patients with Sanfilippo Syndrome Type A	2015	https://trialsearch.who.int/Trial2.aspx?TrialID=EUCTR2014-003960-20-GB	ICTRP	N/A	Trial registration; Phase II, open-label, randomized extension interventional clinical trial	Trial registration	Multinational	120 weeks	<18	N/A	N/A	MPS IIIA	17	Recombinant human heparan N-sulfatase (rhHNS)	ERT	NR	Cognitive function; Developmental delay scores	Cognitive function and early development			Measured by the Bayley Scales of Infant and Toddler Development, 3rd Edition (BSID-III) or Kaufman Assessment Battery for Children, 2nd Edition (KABC-II)			Growth and Development	Cognition and development
67	Study of Intrathecal Idursulfase-IT Administered in Conjunction With Elaprase® in Pediatric Patients With Hunter Syndrome and Early Cognitive Impairment (AIM-IT)	2014	https://clinicaltrials.gov/ct2/show/NCT02055118	ClinicalTrials.gov	N/A	Controlled, randomized, two-arm, parallel assignment, open-label, assessor-blinded study	Trial registration	Multicentre	12 months	0-18 years	N/A	N/A	MPS II	58	idursulfase-IT 10 mg	ERT	standard of care treatment with IV Elaprase only	Motor (fine and gross), language (receptive and expressive), and cognitive development - composite scores	Cognitive function and early development		For participants <3 years; Series of measurements to assess the motor (fine and gross), language (receptive and expressive), and cognitive development of infants and toddlers and consists of a series of developmental play tasks	Assessed using Bayley Scales of Infant Development (BSID-III); The composite score for the cognitive scale, language scale, and motor scale are normed and have a mean=100, SD=15 and range of 40-160. Higher values denote stronger skills and abilities in the domain, indicating better outcomes. Participant wise data at evaluable timepoints was reported for this outcome.			Growth and Development	Cognition and development
67	Study of Intrathecal Idursulfase-IT Administered in Conjunction With Elaprase® in Pediatric Patients With Hunter Syndrome and Early Cognitive Impairment (AIM-IT)	2014	https://clinicaltrials.gov/ct2/show/NCT02055118	ClinicalTrials.gov	N/A	Controlled, randomized, two-arm, parallel assignment, open-label, assessor-blinded study	Trial registration	Multicentre	12 months	0-18 years	N/A	N/A	MPS II	58	idursulfase-IT 10 mg	ERT	standard of care treatment with IV Elaprase only	Motor (fine and gross), language (receptive and expressive), and cognitive development - percentile scores	Cognitive function and early development		For participants <3 years; Series of measurements to assess the motor (fine and gross), language (receptive and expressive), and cognitive development of infants and toddlers and consists of a series of developmental play tasks	Assessed using Bayley Scales of Infant Development (BSID-III); Percentile scores range from 1 to 99 with 50 as the mean and median. Higher percentile means higher the rank of the child relative to the normed population. Participant wise data at evaluable timepoints was reported for this outcome.			Growth and Development	Cognition and development
67	Study of Intrathecal Idursulfase-IT Administered in Conjunction With Elaprase® in Pediatric Patients With Hunter Syndrome and Early Cognitive Impairment (AIM-IT)	2014	https://clinicaltrials.gov/ct2/show/NCT02055118	ClinicalTrials.gov	N/A	Controlled, randomized, two-arm, parallel assignment, open-label, assessor-blinded study	Trial registration	Multicentre	12 months	0-18 years	N/A	N/A	MPS II	58	idursulfase-IT 10 mg	ERT	standard of care treatment with IV Elaprase only	Motor (fine and gross), language (receptive and expressive), and cognitive development - age-equivalent scores	Cognitive function and early development		For participants <3 years; Series of measurements to assess the motor (fine and gross), language (receptive and expressive), and cognitive development of infants and toddlers and consists of a series of developmental play tasks	Assessed using Bayley Scales of Infant Development (BSID-III); Standardized scores (range 40-160) were converted to age- equivalent scores to measure ability, skill, and knowledge expressed as the age at which most individuals reach the same level (age norm; range: 0, unbound). Higher values present better outcomes. Participant wise data at evaluable timepoints was reported for this outcome.			Growth and Development	Cognition and development
67	Study of Intrathecal Idursulfase-IT Administered in Conjunction With Elaprase® in Pediatric Patients With Hunter Syndrome and Early Cognitive Impairment (AIM-IT)	2014	https://clinicaltrials.gov/ct2/show/NCT02055118	ClinicalTrials.gov	N/A	Controlled, randomized, two-arm, parallel assignment, open-label, assessor-blinded study	Trial registration	Multicentre	12 months	0-18 years	N/A	N/A	MPS II	58	idursulfase-IT 10 mg	ERT	standard of care treatment with IV Elaprase only	Motor (fine and gross), language (receptive and expressive), and cognitive development - chronological age	Cognitive function and early development		For participants <3 years; Series of measurements to assess the motor (fine and gross), language (receptive and expressive), and cognitive development of infants and toddlers and consists of a series of developmental play tasks	Assessed using Bayley Scales of Infant Development (BSID-III); Chronological age of the participants when assessed by the BSID-III scale was reported. Range 16.59 - 45.21 months. Participant wise data at evaluable timepoints was reported for this outcome.			Growth and Development	Cognition and development
67	Study of Intrathecal Idursulfase-IT Administered in Conjunction With Elaprase® in Pediatric Patients With Hunter Syndrome and Early Cognitive Impairment (AIM-IT)	2014	https://clinicaltrials.gov/ct2/show/NCT02055118	ClinicalTrials.gov	N/A	Controlled, randomized, two-arm, parallel assignment, open-label, assessor-blinded study	Trial registration	Multicentre	12 months	0-18 years	N/A	N/A	MPS II	58	idursulfase-IT 10 mg	ERT	standard of care treatment with IV Elaprase only	Motor (fine and gross), language (receptive and expressive), and cognitive development - raw scores	Cognitive function and early development		For participants <3 years; Series of measurements to assess the motor (fine and gross), language (receptive and expressive), and cognitive development of infants and toddlers and consists of a series of developmental play tasks	Assessed using Bayley Scales of Infant Development (BSID-III); Raw scores are converted to scaled scores that are based on normed populations. Raw score ranges: Cognitive scale 0-91, Receptive communication 0-49, Expressive communication 0-48, Fine motor 0-66 and Gross motor 0-72. Higher values indicate better outcomes. Participant wise data at evaluable timepoints was reported for this outcome.			Growth and Development	Cognition and development
67	Study of Intrathecal Idursulfase-IT Administered in Conjunction With Elaprase® in Pediatric Patients With Hunter Syndrome and Early Cognitive Impairment (AIM-IT)	2014	https://clinicaltrials.gov/ct2/show/NCT02055118	ClinicalTrials.gov	N/A	Controlled, randomized, two-arm, parallel assignment, open-label, assessor-blinded study	Trial registration	Multicentre	12 months	0-18 years	N/A	N/A	MPS II	58	idursulfase-IT 10 mg	ERT	standard of care treatment with IV Elaprase only	Motor (fine and gross), language (receptive and expressive), and cognitive development - development quotient (DQ)	Cognitive function and early development		For participants <3 years; Series of measurements to assess the motor (fine and gross), language (receptive and expressive), and cognitive development of infants and toddlers and consists of a series of developmental play tasks	Assessed using Bayley Scales of Infant Development (BSID-III); The development quotient (DQ) is a means to express a neurodevelopmental/cognitive delay which will be computed as a ratio and expressed as a percentage using the age equivalent score divided by the age at testing ([age-equivalent score/chronological age] × 100; range: 0-100). Higher values present better outcomes. Participant wise da…			Growth and Development	Cognition and development
67	Study of Intrathecal Idursulfase-IT Administered in Conjunction With Elaprase® in Pediatric Patients With Hunter Syndrome and Early Cognitive Impairment (AIM-IT)	2014	https://clinicaltrials.gov/ct2/show/NCT02055118	ClinicalTrials.gov	N/A	Controlled, randomized, two-arm, parallel assignment, open-label, assessor-blinded study	Trial registration	Multicentre	12 months	0-18 years	N/A	N/A	MPS II	58	idursulfase-IT 10 mg	ERT	standard of care treatment with IV Elaprase only	Cognitive development - standard score	Cognitive function and early development			Differential Ability Scales, Second Edition (DAS-II), General Conceptual Ability (GCA) Standard Score. The GCA score represent a score (mean = 100 and standard deviation of 15) on which higher scores indicate a higher level of cognitive ability. The score ranges from 30 to 170. A positive change value indicates improvement in cognitive ability.			Growth and Development	Cognition and development
67	Study of Intrathecal Idursulfase-IT Administered in Conjunction With Elaprase® in Pediatric Patients With Hunter Syndrome and Early Cognitive Impairment (AIM-IT)	2014	https://clinicaltrials.gov/ct2/show/NCT02055118	ClinicalTrials.gov	N/A	Controlled, randomized, two-arm, parallel assignment, open-label, assessor-blinded study	Trial registration	Multicentre	12 months	0-18 years	N/A	N/A	MPS II	58	idursulfase-IT 10 mg	ERT	standard of care treatment with IV Elaprase only	Cognitive development - cluster standard score	Cognitive function and early development			Differential Ability Scales, Second Edition (DAS-II) Cluster Standard Scores. The cluster scores represent a score (mean = 100 and standard deviation of 15) on which higher scores indicate a higher level of cognitive ability in each cluster: verbal (score range: 31-169), nonverbal (score range: 31-166) and spatial (score range: 32-170).			Growth and Development	Cognition and development
67	Study of Intrathecal Idursulfase-IT Administered in Conjunction With Elaprase® in Pediatric Patients With Hunter Syndrome and Early Cognitive Impairment (AIM-IT)	2014	https://clinicaltrials.gov/ct2/show/NCT02055118	ClinicalTrials.gov	N/A	Controlled, randomized, two-arm, parallel assignment, open-label, assessor-blinded study	Trial registration	Multicentre	12 months	0-18 years	N/A	N/A	MPS II	58	idursulfase-IT 10 mg	ERT	standard of care treatment with IV Elaprase only	Cognitive development - age equivalent score	Cognitive function and early development		Separate battery for early years (children ages 2 years 6 months through 6 years 11 months) and school age (children ages 7 years 0 months through 17 years 11 months)	Differential Ability Scales, Second Edition (DAS-II); Standardized scores were converted to age equivalent scores to measure ability, skill, and knowledge expressed as the age at which most individuals reach the same level. The mean age equivalent score is obtained by averaging out the age-equivalent scores. The higher score indicates greater cognitive ability. The subtest score represent a score…			Growth and Development	Cognition and development
67	Study of Intrathecal Idursulfase-IT Administered in Conjunction With Elaprase® in Pediatric Patients With Hunter Syndrome and Early Cognitive Impairment (AIM-IT)	2014	https://clinicaltrials.gov/ct2/show/NCT02055118	ClinicalTrials.gov	N/A	Controlled, randomized, two-arm, parallel assignment, open-label, assessor-blinded study	Trial registration	Multicentre	12 months	0-18 years	N/A	N/A	MPS II	58	idursulfase-IT 10 mg	ERT	standard of care treatment with IV Elaprase only	Cognitive development - development quotient (DQ)	Cognitive function and early development		Separate battery for early years (children ages 2 years 6 months through 6 years 11 months) and school age (children ages 7 years 0 months through 17 years 11 months)	Differential Ability Scales, Second Edition (DAS-II); The DQ was computed as a ratio and expressed as a percentage using the age-equivalent score divided by the age at testing ([age-equivalent score/chronological age] × 100; range, 0, 100). The higher score indicates greater cognitive ability. The subtest score represent a score (mean = 50 and standard deviation of 10) on which higher scores indi…			Growth and Development	Cognition and development
67	Study of Intrathecal Idursulfase-IT Administered in Conjunction With Elaprase® in Pediatric Patients With Hunter Syndrome and Early Cognitive Impairment (AIM-IT)	2014	https://clinicaltrials.gov/ct2/show/NCT02055118	ClinicalTrials.gov	N/A	Controlled, randomized, two-arm, parallel assignment, open-label, assessor-blinded study	Trial registration	Multicentre	12 months	0-18 years	N/A	N/A	MPS II	58	idursulfase-IT 10 mg	ERT	standard of care treatment with IV Elaprase only	Cognitive development - T-scores	Cognitive function and early development		Separate battery for early years (children ages 2 years 6 months through 6 years 11 months) and school age (children ages 7 years 0 months through 17 years 11 months)	Differential Ability Scales, Second Edition (DAS-II); The subtest score represent a score (mean = 50 and standard deviation of 10) on which higher scores indicate a higher level of cognitive ability. A positive change value indicates improvement in cognitive ability.			Growth and Development	Cognition and development
870	High Dose Genistein in Sanfilippo Syndrome	2014	https://trialsearch.who.int/Trial2.aspx?TrialID=EUCTR2013-001479-18-GB	ICTRP	N/A	Phase III, Double Blinded, Randomised, Placebo Controlled Clinical Trial	Trial registration		52 weeks + open label phase	2-15 years	N/A	N/A	MPS IIIA, MPS IIIB, MPS IIIC	24	High Dose Oral Genistein Aglycone (oral powder)	SRT	Placebo	Neuropsychological measures	Cognitive function and early development			Including the Vineland adaptive behavior questionnaire, Connors questionnaire, Bayley scale III, and MPS III symptom checklist			Growth and Development	Cognition and development
883	A Phase Ⅲ Study of JR-141 in Patients With Mucopolysaccharidosis II	2020	https://clinicaltrials.gov/ct2/show/NCT04573023	ClinicalTrials.gov	N/A	Phase III randomized, assessor-blinded, active-controlled, parallel assignment interventional trial	Trial registration	Multicenter, multicountry (global)	105 weeks	Cohort A: 30-71 months old; Cohort B: ≥6 years	N/A	N/A	MPS II	50	JR-141 IV infusion, 2.0 mg/kg/week	ERT	standard of care: IV infusions of idursulfase/Elaprase; rescue arm: switching between the 2 arms	Cognitive testing	Cognitive function and early development		Cohort A	BSID-III and KABC-II			Growth and Development	Cognition and development
1763	Impact of intracerebroventricular enzyme replacement therapy in patients with neuronopathic mucopolysaccharidosis type II	2021	Seo	Molecular Therapy: Methods & Clinical Development	Japan	Open-lable, phase 1/2, non-controlled, investigator-initiated clinical study	Trial	Multicenter, single country	100 weeks	1.5 to <15 years old	Mean age (range): 42.4 (23-65) months	Children	MPS II	6	Idursulfase-beta administered intracerebroventricularly once every 4 weeks using an implanted cerebrospinal fluid (CSF) reservoir 1mg at week 0 and 4, 10mg at weeks 8 and 12, 30mg at weeks 16, 20 and 24; and 42 administrations from weeks 28 to 100 at the final dose	ERT	No comparator	Developmental age	Cognitive function and early development		Assesses a child’s development in the following three areas: postural-motor, cognitive-adaptive, and language-social.	The Kyoto Scale of Psychological Development (KSPD), which is an individualized face-to-face test	The KSPD is a standardized tool that is widely used in Japan for developmental assessment in all age groups.	Ikuzawa, M., Iwachidou, S., and Oogami, R. (2001). In The Guide of Kyoto Scale of Psychological Development 2001 [Japanese]., M. Ikuzawa, Y. Matsushita, and A.Nakase, eds. (Kyoto Kokusai Shakaifukushi Center).	Growth and Development	Cognition and development
1831	Lysosomal storage diseases: Diagnostic confirmationand management of presymptomatic individuals	2011	Wang	Genetics in Medicine	USA	Guideline	Guideline	multi-national	N/A	N/A	N/A	N/A	MPS I-H, MPS I-HS, MPS I-S	N/A	N/A	N/A	N/A	developmental delay	Cognitive function and early development		presence should prompt decision to perform HSCT in MPS I patients with mutations that are novel or unable to predict phenotype (such as p.P533R)				Growth and Development	Cognition and development
1831	Lysosomal storage diseases: Diagnostic confirmationand management of presymptomatic individuals	2011	Wang	Genetics in Medicine	USA	Guideline	Guideline	multi-national	N/A	N/A	N/A	N/A	MPS I-H, MPS I-HS, MPS I-S, MPS II	N/A	N/A	N/A	N/A	neurodevelopmental assessments	Cognitive function and early development		If MPS I-H is suspected, the infant should also have regular neurodevelopmental assessments performed to follow the developmental trajectory during and after the treatment process. In MPS I patients with mutations that are novel or unable to predict phenotype (such as p.P533R), neurodevelopmental assessments should take place every 3-4 months. Regular neurodevelopmental assessments should be perf…	Neurodevelopmental assessment			Growth and Development	Cognition and development
1922	Evaluation of Miglustat Treatment in Patients with Type III Mucopolysaccharidosis: A Randomized, Double-Blind, Placebo-Controlled Study	2011	Guffon	Journal of Pediatrics	France	Randomized, double-blind, placebo-controlled, phase IIB to III study	Trial	Single center	12 months	≥ 2 and ≤ 12 years of age	Treatment group: Mean: 78.4 months; Max: 45, Min: 115 months Placebo group: Mean: 79.5 months; Max: 34, Min: 137 months	Children	MPS IIIA, MPS IIIB, MPS IIIC, MPS IIID	25	Miglustat (dose = surface body of area/1.73mg x 600mg)	SRT	Placebo	Age of development	Cognitive function and early development		Outcome measurement tool differs based on age	Measured by using the Borel Maisonny Petit (BMP) test, a non-verbal cognitive test taken by the patient. BMP is used on children between 24 months and 5 years 6 months of mental age. In children who were unable to undergo the BMP, a Batterie d’Evaluation Cognitive et Sociale (BECS) (Cognitive Skills Assessment Battery) was performed instead for a mental age ranging from 4 months to 30 months. Tes…		28) Borel-Maisonny S. Langage oral et ecrit T2: epreuves sensorielles et tests de langage, appr eciation de l’ etat du langage. 8 ed. Delachaux et Niestle; 1997. 29) Adrien J. Batterie d’ evaluation cognitive et socio- emotionnelle: Pratiques psychologiques et recherches cliniques aupr es d’enfants atteints de TED. Paris: De Boeck; 2008.	Growth and Development	Cognition and development
1931	Mucopolysaccharidosis type II: European recommendations for the diagnosis and multidisciplinary management of a rare disease	2011	Scarpa	Orphanet Journal of Rare Diseases	UK	Guideline	Guideline	Pan-European	N/A	N/A	N/A	N/A	MPS II	N/A	N/A	N/A	N/A	Impaired cognition	Cognitive function and early development		In children of preschool age	Cognitive tests			Growth and Development	Cognition and development
1931	Mucopolysaccharidosis type II: European recommendations for the diagnosis and multidisciplinary management of a rare disease	2011	Scarpa	Orphanet Journal of Rare Diseases	UK	Guideline	Guideline	Pan-European	N/A	N/A	N/A	N/A	MPS II	N/A	N/A	N/A	N/A	Developmental delay	Cognitive function and early development		Nervous system monitoring	Medical history (achievement of developmental milestones),* neurobehavioral assessment/cognitive testing,* measurement of intelligence quotient†			Growth and Development	Cognition and development
1931	Mucopolysaccharidosis type II: European recommendations for the diagnosis and multidisciplinary management of a rare disease	2011	Scarpa	Orphanet Journal of Rare Diseases	UK	Guideline	Guideline	Pan-European	N/A	N/A	N/A	N/A	MPS II	N/A	N/A	N/A	N/A	Progressive mental impairment (cognitive dysfunction)	Cognitive function and early development		Nervous system monitoring	Neurobehavioral assessment/cognitive testing,* measurement of intelligence quotient†			Growth and Development	Cognition and development
1940	High dose genistein aglycone therapy is safe in patients with mucopolysaccharidoses involving the central nervous system	2013	Kim	Molecular Genetics and Metabolism	USA	Open label-uncontrolled trial	Trial	NR	12 months (at least)	NR	MPS II: 3.25, 10 and 10.9 years of age MPS III: mean age: 8 years, range: 1.25 - 18.5 years	Children	MPS II, MPS III	22	150mg/kg/day pure genistein aglycone	SRT	No comparator	Neurodevelopmental testing	Cognitive function and early development						Growth and Development	Cognition and development
1940	High dose genistein aglycone therapy is safe in patients with mucopolysaccharidoses involving the central nervous system	2013	Kim	Molecular Genetics and Metabolism	USA	Open label-uncontrolled trial	Trial	NR	12 months (at least)	NR	MPS II: 3.25, 10 and 10.9 years of age MPS III: mean age: 8 years, range: 1.25 - 18.5 years	Children	MPS II, MPS III	22	150mg/kg/day pure genistein aglycone	SRT	No comparator	Progression of the disorder (neurocognitive/neurodevelopmental)	Cognitive function and early development			9 point disability scale (FPSS); Using this scale, patients with normal neurologic function receive a score of 9 while those with the most advanced disease receive a score of 0.		A. Meyer, K. Kossow, A. Gal, C. Muhlhausen, K. Ullrich, T. Braulke, N. Muschol, Scoring evaluation of the natural course of mucopolysaccharidosis type IIIA (Sanfilippo syndrome type A), Pediatrics 120 (2007) e1255–e1261	Growth and Development	Cognition and development
1955	Intracerebral Administration of Adeno-Associated Viral Vector Serotype rh.10 Carrying Human SGSH and SUMF1 cDNAs in Children with Mucopolysaccharidosis Type IIIA Disease: Results of a Phase I/II Trial	2014	Tardieu	Human Gene Therapy	France	open-label, single-arm, monocentric, phase I/II clinical trial	Trial	single centre	12 months	18 months - 6 years old	range: 2 years 8 month - 6 years 7 months	Children	MPS IIIA	4	intracerebral administration of AAVrh.10 carrying the human SGSH and SUMF1 cDNAs, combined with immunosuppressive treatment	Gene therapy	No comparator	Psychoeducational Profile, 3rd edition (PEP-3)	Cognitive function and early development		assessing the development, skills, and behavior of children with autism or other disabilities relating to communication; domains: receptive language, gross motor, fine motor, expressive language, visual-motor imitation, cognitive verbal/preverbal	Psychoeducational Profile, 3rd edition (PEP-3)		Schopler, E., Lansing, M.D., Reichler, R.J., and Marcus, L.M. (2005). Psycho Educational Profile: Third edition (PEP-3) (Pro-Ed Inc., Austin, TX).	Growth and Development	Cognition and development
1955	Intracerebral Administration of Adeno-Associated Viral Vector Serotype rh.10 Carrying Human SGSH and SUMF1 cDNAs in Children with Mucopolysaccharidosis Type IIIA Disease: Results of a Phase I/II Trial	2014	Tardieu	Human Gene Therapy	France	open-label, single-arm, monocentric, phase I/II clinical trial	Trial	single centre	12 months	18 months - 6 years old	range: 2 years 8 month - 6 years 7 months	Children	MPS IIIA	4	intracerebral administration of AAVrh.10 carrying the human SGSH and SUMF1 cDNAs, combined with immunosuppressive treatment	Gene therapy	No comparator	brunet-lezine revised test	Cognitive function and early development		OMI listed in the neuropsychological section (doesn't specify exactly what it's being used to measure)	brunet-lezine revised test			Growth and Development	Cognition and development
1979	Diagnostic evaluation, monitoring, and perioperative management of spinal cord compression in patients with Morquio syndrome	2015	Charrow	Molecular Genetics and Metabolism	USA	Guideline	Guideline	multi-national, multi-disciplinary	N/A	N/A	N/A	N/A	MPS IVA	N/A	N/A	N/A	N/A	developmental assessment	Cognitive function and early development		part of cognitive function and QoL; assessed yearly				Growth and Development	Cognition and development
2053	Recommendations on clinical trial design for treatment of Mucopolysaccharidosis Type III	2017	Ghosh	Orphanet Journal of Rare Diseases	UK	Guideline	Guideline	N/A	N/A	N/A	N/A	N/A	MPS III	N/A	N/A	N/A	N/A	Cognitive manifestations	Cognitive function and early development		Less evident <2y. For these patients, assessments should be used as long term assessments over a period of years following identification	Cognitive assessment should be used as a long-term endpoint, using the Bayley Scales of Infant and Toddler Development (3rd edition) in children with an expected developmental age up to 42 months and/or the Kaufman Assessment Battery for Children (2nd edition). The Vineland Adaptive Behaviour Scale is a useful additional measure, but cannot be the only developmental endpoint. We advocate the use …			Growth and Development	Cognition and development
2056	Intracerebral gene therapy in children with mucopolysaccharidosis type IIIB syndrome: an uncontrolled phase 1/2 clinical trial	2017	Tardieu	Lancet Neurol	France	uncontrolled, phase I/II clinical trial	Trial	multi-centre, multi-country	30 months	18 mos to 4 years	20-53 months	Children	MPS IIIB	4	16 deposits of a recombinant adenoassociated viral vector serotype 2/5 (rAAV2/5) encoding human NAGLU in the brain and cerebellum combined with immunosuppressive therapy	Gene therapy	no comparator	Brunet-Lezine revised test	Cognitive function and early development			Brunet-Lezine revised test (an equivalent of the American Bayley test)			Growth and Development	Cognition and development
2056	Intracerebral gene therapy in children with mucopolysaccharidosis type IIIB syndrome: an uncontrolled phase 1/2 clinical trial	2017	Tardieu	Lancet Neurol	France	uncontrolled, phase I/II clinical trial	Trial	multi-centre, multi-country	30 months	18 mos to 4 years	20-53 months	Children	MPS IIIB	4	16 deposits of a recombinant adenoassociated viral vector serotype 2/5 (rAAV2/5) encoding human NAGLU in the brain and cerebellum combined with immunosuppressive therapy	Gene therapy	no comparator	Psychoeducational Profile, third edition	Cognitive function and early development			Psychoeducational Profile, third edition			Growth and Development	Cognition and development
2056	Intracerebral gene therapy in children with mucopolysaccharidosis type IIIB syndrome: an uncontrolled phase 1/2 clinical trial	2017	Tardieu	Lancet Neurol	France	uncontrolled, phase I/II clinical trial	Trial	multi-centre, multi-country	30 months	18 mos to 4 years	20-53 months	Children	MPS IIIB	4	16 deposits of a recombinant adenoassociated viral vector serotype 2/5 (rAAV2/5) encoding human NAGLU in the brain and cerebellum combined with immunosuppressive therapy	Gene therapy	no comparator	cognitive developmental age	Cognitive function and early development			Brunet-Lezine revised test (an equivalent of the American Bayley test), the Vineland Adaptive Behaviour Scale, and the Psychoeducational Profile, third edition			Growth and Development	Cognition and development
2056	Intracerebral gene therapy in children with mucopolysaccharidosis type IIIB syndrome: an uncontrolled phase 1/2 clinical trial	2017	Tardieu	Lancet Neurol	France	uncontrolled, phase I/II clinical trial	Trial	multi-centre, multi-country	30 months	18 mos to 4 years	20-53 months	Children	MPS IIIB	4	16 deposits of a recombinant adenoassociated viral vector serotype 2/5 (rAAV2/5) encoding human NAGLU in the brain and cerebellum combined with immunosuppressive therapy	Gene therapy	no comparator	developmental quotient	Cognitive function and early development	ratio of developmental age to chronological age × 100		Brunet-Lezine Revised scale			Growth and Development	Cognition and development
2084	Neurocognitive and somatic stabilization in pediatric patients with severe Mucopolysaccharidosis Type I after 52 weeks of intravenous brain-penetrating insulin receptor antibody-iduronidase fusion protein (valanafusp alpha): an open label phase 1-2 trial	2018	Giugliani	Orphanet Journal of Rare Diseases	USA	Open label phase II trial	Trial	NR	52 weeks	NR	Mean (SD): 7.6 (1.3); Range: 2-15.7	Children	MPS I-H, MPS I-HS	11	IV infusions of valanafusp alpha 1, 3, or 6 mg/kg	ERT		Cognitive testing - Age Equivalent Score (AES)	Cognitive function and early development		The BSID-III test is comprised of 5 domains: cognitive, receptive communication, expressive communication, fine motor, and gross motor skills, and the cognitive domain was used as the primary measure of DQ. The KABC-II test is comprised of 8 domains: non-verbal index (NVI), conceptual, face recognition, story completion, triangles, block counting, pattern reasoning, and hand movements. The NVI, w…	Raw VABS, BSID, or KABC scores collected at the study site were converted to AES at NeuroCog Trials			Growth and Development	Cognition and development
2084	Neurocognitive and somatic stabilization in pediatric patients with severe Mucopolysaccharidosis Type I after 52 weeks of intravenous brain-penetrating insulin receptor antibody-iduronidase fusion protein (valanafusp alpha): an open label phase 1-2 trial	2018	Giugliani	Orphanet Journal of Rare Diseases	USA	Open label phase II trial	Trial	NR	52 weeks	NR	Mean (SD): 7.6 (1.3); Range: 2-15.7	Children	MPS I-H, MPS I-HS	11	IV infusions of valanafusp alpha 1, 3, or 6 mg/kg	ERT		Cognitive testing - Development Quotient (DQ)	Cognitive function and early development	Age-adjusted IQ score	The AES was divided by the subject’s chronologic age to compute the Development Quotient (DQ); The BSID-III test is comprised of 5 domains: cognitive, receptive communication, expressive communication, fine motor, and gross motor skills, and the cognitive domain was used as the primary measure of DQ. The KABC-II test is comprised of 8 domains: non-verbal index (NVI), conceptual, face recognition,…	The cognitive domain of BSID-II was used as the primary measure of DQ. The NVI (KABC-II), which represents a global or composite score of nonverbal subtests, was used as the primary measure of DQ.			Growth and Development	Cognition and development
2087	Diagnosis and follow-up of patients with Hunter syndrome in Spain	2018	González-Gutiérrez-Solana	Medicine	Spain	Guideline	Guideline	Single country	N/A	N/A	N/A	N/A	MPS II	N/A	N/A	N/A	N/A	Neuropsychological assessment	Cognitive function and early development		Every 6 months during the first 2 years, then every 12 months				Growth and Development	Cognition and development
2092	Intrathecal heparan-N-sulfastase in patients with Sanfilippo syndrome type A: A phase IIb randomized trial	2019	Wijburg	Molecular Genetics and Metabolism	USA	Phase IIb, randomized (1:1:1)	Trial		48 weeks	12-48 months	mean age 31.9 (SD 9.3) months	Children	MPS IIIA	21	heparan-N-sulfatas intrathecal 45mg administered every 2 weeks or every 4 weeks	ERT	no treatment	cognitive function: development quotient	Cognitive function and early development	DQ was the ratio of cognitive age-equivalent score to age at testing (i.e. [age-equivalent score/chronological age]×100).	"patients with a maximum DQ decline of 10 points on the Cognitive Scale over 48 weeks as assessed by the BSID-II" considered responders to treatment	Bayley Scales of Infant and Toddler Development®, Third Edition (BSID-III)			Growth and Development	Cognition and development
2092	Intrathecal heparan-N-sulfastase in patients with Sanfilippo syndrome type A: A phase IIb randomized trial	2019	Wijburg	Molecular Genetics and Metabolism	USA	Phase IIb, randomized (1:1:1)	Trial		48 weeks	12-48 months	mean age 31.9 (SD 9.3) months	Children	MPS IIIA	21	heparan-N-sulfatas intrathecal 45mg administered every 2 weeks or every 4 weeks	ERT	no treatment	change in BSID-III age-equivalent scores	Cognitive function and early development		neurocognitive effects; BSID-III Cognitive Scale and Fine Motor subtest age-equivalent scores	Bayley Scales of Infant and Toddler Development®, Third Edition			Growth and Development	Cognition and development
2092	Intrathecal heparan-N-sulfastase in patients with Sanfilippo syndrome type A: A phase IIb randomized trial	2019	Wijburg	Molecular Genetics and Metabolism	USA	Phase IIb, randomized (1:1:1)	Trial		48 weeks	12-48 months	mean age 31.9 (SD 9.3) months	Children	MPS IIIA	21	heparan-N-sulfatas intrathecal 45mg administered every 2 weeks or every 4 weeks	ERT	no treatment	change in BSID-III DQ scores	Cognitive function and early development		neurocognitive effects	Bayley Scales of Infant and Toddler Development®, Third Edition			Growth and Development	Cognition and development
2092	Intrathecal heparan-N-sulfastase in patients with Sanfilippo syndrome type A: A phase IIb randomized trial	2019	Wijburg	Molecular Genetics and Metabolism	USA	Phase IIb, randomized (1:1:1)	Trial		48 weeks	12-48 months	mean age 31.9 (SD 9.3) months	Children	MPS IIIA	21	heparan-N-sulfatas intrathecal 45mg administered every 2 weeks or every 4 weeks	ERT	no treatment	Neurocognitive and behavioral subscale assessments	Cognitive function and early development		ITQol subscales: Overall Health, Physical Abilities, Growth and Development, Bodily Pain/Discomfort, Temperament and Moods, General Health Perceptions, Parental Impact-Emotional and Time, and Family Cohesion; sleep disturbance score calculated	Infant Toddler Quality of Life Questionnaire™ (ITQol), Children's Sleep Habits Questionnaire (CSHQ)			Growth and Development	Cognition and development
2095	Treatment of thoracolumbar kyphosis in patients with mucopolysaccharidosis type I: results of an international consensus procedure	2019	Kuiper	Orphanet Journal of Rare Diseases	Netherlands	Guideline	Guideline	N/A	N/A	N/A	N/A	N/A	MPS I	N/A	N/A	N/A	N/A	Developmental quotient (DQ)	Cognitive function and early development	defined as the developmental age divided by the chronological age multiplied by 100	To determine need for kyphosis surgery. DQ is a measure of intellectual ability			Shapiro EG, Whitley CB, Eisengart JB. Beneath the floor: re-analysis of neurodevelopmental outcomes in untreated Hurler syndrome. Orphanet J Rare Dis. 2018;13:76.	Growth and Development	Cognition and development
2203	Guidelines for diagnosis and treatment of Hunter Syndrome for clinicians in Latin America	2014	Giugliani	Genetics and Molecular Biology	Brazil	Guideline	Guideline	Latin America	n/a	n/a	n/a	N/A	MPS II	N/A	n/a	N/A	n/a	Progressive cognitive involvement	Cognitive function and early development		Measure of neurological involvement	Neurobehavioral tests			Growth and Development	Cognition and development
2203	Guidelines for diagnosis and treatment of Hunter Syndrome for clinicians in Latin America	2014	Giugliani	Genetics and Molecular Biology	Brazil	Guideline	Guideline	Latin America	n/a	n/a	n/a	N/A	MPS II	N/A	n/a	N/A	n/a	Development	Cognitive function and early development			e.g. Denver II, Developmental Quotient, Intelligence Quotient etc.			Growth and Development	Cognition and development
2203	Guidelines for diagnosis and treatment of Hunter Syndrome for clinicians in Latin America	2014	Giugliani	Genetics and Molecular Biology	Brazil	Guideline	Guideline	Latin America	n/a	n/a	n/a	N/A	MPS II	N/A	n/a	N/A	n/a	Cognitive assessment	Cognitive function and early development		In patients receiving ERT				Growth and Development	Cognition and development
2241	Therapy development for the mucopolysaccharidoses: Updated consensus recommendations for neuropsychological endpoints	2020	van der Lee	Molecular Genetics and Metabolism	USA	Guideline	Guideline	multi-national	N/A	N/A	N/A	N/A	MPS (general)	N/A	N/A	N/A	N/A	cognitive outcomes	Cognitive function and early development		Domains of assessment should be relevant to the patients and informed by the patients, and may include: executive function/attention, memory, motor function, and behavioral/social-emotional function (internalizing problems such as social isolation, depression and anxiety, and externalizing problems such as hyperactivity)	MPS I, II or III aged up to 3 years (age equivalent), the recommended instrument to measure cognitive outcomes is the Bayley Scales of Infant and Toddler Development, Third Edition (Bayley-III) MPS disorders with less severe cognitive impairment (higher functioning MPS I, II and VII, MPS IV and MPS VI), the recommended instruments to measure cognitive outcomes are the Wechsler tests (Wechler Pres…	Yes - Wechsler validated in most langauges and earlier versions of this measure have been used successfully to assess the longitudinal effects of bone marrow transplantation in children with MPS I; Similarly, the Kaufman Assessment Battery for Children, Second Edition (KABC-II) Non-Verbal Index (NVI) can be useful due to its wide age range of use (3–18 years), good reliability and validity	WECHSLER: [7] E.G. Shapiro, et al., Neurocognition across the spectrum of mucopolysaccharidosis type I: age, severity, and treatment, Mol Genet Metab 116 (1–2) (2015) 61–68. [18] C. Peters, et al., Hurler syndrome: II. Outcome of HLA-genotypically identical sibling and HLA-haploidentical related donor bone marrow transplantation in fifty-four children. The Storage Disease Collaborative Study Grou…	Growth and Development	Cognition and development
2241	Therapy development for the mucopolysaccharidoses: Updated consensus recommendations for neuropsychological endpoints	2020	van der Lee	Molecular Genetics and Metabolism	USA	Guideline	Guideline	multi-national	N/A	N/A	N/A	N/A	MPS (general)	N/A	N/A	N/A	N/A	Verbal and non-verbal IQ	Cognitive function and early development			Wechsler tests (short forms)		[70] D. Wechsler, Wechsler preschool and primary scale of intelligence, Technical Manual and Interpretive Manual, 4th ed., Psychological Corporation, San Antonio, TX, USA, 2012. [71] D. Wechsler, Wechsler intelligence scale for children, Technical Manual and Interpretive Manual, 5th ed., Pearson, Bloomington, MN, USA, 2014. [140] D. Wechsler, Wechsler adult intelligence scale, Technical Manual an…	Growth and Development	Cognition and development
2241	Therapy development for the mucopolysaccharidoses: Updated consensus recommendations for neuropsychological endpoints	2020	van der Lee	Molecular Genetics and Metabolism	USA	Guideline	Guideline	multi-national	N/A	N/A	N/A	N/A	MPS (general)	N/A	N/A	N/A	N/A	Memory	Cognitive function and early development			Hopkins verbal learning test, Rey auditory verbal learning test		[145] J. Brandt, R.H.B. Benedict, Hopkins Verbal Learning Test - Revised, Professional Manual, Psychological Assessment Resources, Lutz, FL, USA, 1998. [146] M. Schmidt, Rey Auditory Verbal Learning Test, A Handbook, WPS, Torrance, CA, USA, 1996.	Growth and Development	Cognition and development
2246	A Phase 2/3 Trial of Pabinafusp Alfa, IDS Fused with Anti-Human Transferrin Receptor Antibody, Targeting Neurodegeneration in MPS-II	2021	Okuyama	Molecular Therapy	Japan	Single arm, open-label phase 2/3 clinical trial	Trial	Single country and multicenter	52 weeks	NR	Mean(range): 8.6 +/- 5.6 years of age	Children	MPS II	28	2.0mg/kg of pabinafusp alfa	ERT	No comparator	Developmental assessment	Cognitive function and early development		To assess neurocognitive development	Vineland adaptive behaviour scale, second edition, Kyoto Scale of Psychological Development (KSPD), BSID-III		Kuroda, M., Ito, D., Hagiwara, T., and Someki, F. (2014). Vineland Adaptive Behavior Scales Manual, Second Edition (Nihonbunkagakusya), ([In Japanese]). Ikuzawa, M., Iwachidou, S., and Oogami, R. (2001). The guide of Kyoto Scale of psychological development (Kyoto Kokusai Shakaifukushi Center), ([In Japanese]).	Growth and Development	Cognition and development
2246	A Phase 2/3 Trial of Pabinafusp Alfa, IDS Fused with Anti-Human Transferrin Receptor Antibody, Targeting Neurodegeneration in MPS-II	2021	Okuyama	Molecular Therapy	Japan	Single arm, open-label phase 2/3 clinical trial	Trial	Single country and multicenter	52 weeks	NR	Mean(range): 8.6 +/- 5.6 years of age	Children	MPS II	28	2.0mg/kg of pabinafusp alfa	ERT	No comparator	Developmental quotient (DQ)	Cognitive function and early development		DQ used as developmental score in the attenuated MPS II group	Measured by the Kyoto Scale of Psychological Development (KSPD)		Ikuzawa, M., Iwachidou, S., and Oogami, R. (2001). The guide of Kyoto Scale of psychological development (Kyoto Kokusai Shakaifukushi Center), ([In Japanese]).	Growth and Development	Cognition and development
2246	A Phase 2/3 Trial of Pabinafusp Alfa, IDS Fused with Anti-Human Transferrin Receptor Antibody, Targeting Neurodegeneration in MPS-II	2021	Okuyama	Molecular Therapy	Japan	Single arm, open-label phase 2/3 clinical trial	Trial	Single country and multicenter	52 weeks	NR	Mean(range): 8.6 +/- 5.6 years of age	Children	MPS II	28	2.0mg/kg of pabinafusp alfa	ERT	No comparator	Age equivalant scores (AE)	Cognitive function and early development		AE used as a developmental score in the severe MPS II group	Measured by the Kyoto Scale of Psychological Development (KSPD)		Ikuzawa, M., Iwachidou, S., and Oogami, R. (2001). The guide of Kyoto Scale of psychological development (Kyoto Kokusai Shakaifukushi Center), ([In Japanese]).	Growth and Development	Cognition and development
2265	Iduronate-2-sulfatase fused with anti-hTfR antibody, pabinafusp alfa, for MPS-II: A phase 2 trial in Brazil	2021	Giugliani	Molecular Therapy	Japan	Open-label, randomized, parallel-group phase 2 clinical trial	Trial	Single country, multi-centre	26 weeks	NR	Mean ± SD: 13.27 ± 14.01	Children and adults	MPS II	19	Group 1: 1.0mg/kg/week of pabinafusp alfa administered intravenously	ERT	Group 2: 2.0mg/kg/week of pabinafusp alfa administered intravenously Group 3: 4.0mg/kg/week of pabinafusp alfa administered intravenously	Neurocognitive evaluations - age equivalent scores	Cognitive function and early development		Measure of neurocogntive function	Bayley Scales of infant and Todler Development (BSID-III) used for 42 months of developmental age, very young patients and those with severe subtypes			Growth and Development	Cognition and development
2265	Iduronate-2-sulfatase fused with anti-hTfR antibody, pabinafusp alfa, for MPS-II: A phase 2 trial in Brazil	2021	Giugliani	Molecular Therapy	Japan	Open-label, randomized, parallel-group phase 2 clinical trial	Trial	Single country, multi-centre	26 weeks	NR	Mean ± SD: 13.27 ± 14.01	Children and adults	MPS II	19	Group 1: 1.0mg/kg/week of pabinafusp alfa administered intravenously	ERT	Group 2: 2.0mg/kg/week of pabinafusp alfa administered intravenously Group 3: 4.0mg/kg/week of pabinafusp alfa administered intravenously	Neurocognitive evaluations - developmental quotient (DQ) scores	Cognitive function and early development	calculated as cognitive AE score divided by chronological age x100	Measure of neurocogntive function	Kaufman Assessment Battery for Children, 2nd edition (KABC-II) was used for older patients and/or those with attenuated subtypes			Growth and Development	Cognition and development
2451	Study of Long Term Safety and Clinical Outcomes of Idursulfase IT and Elaprase Treatment in Pediatric Participants Who Have Completed Study HGT-HIT-094	2015	https://clinicaltrials.gov/ct2/show/NCT02412787	ClinicalTrials.gov	N/A	Phase II/III open-label extension study	Trial registration	Multi country	480 weeks	Up to 18 years old	N/A	N/A	MPS II	49	10mg of idursulfase-IT intrathecally via intrathecal drug delivery device (IDDD) or lumbar puncture (LP) once every 28 days along with standard-of-care therapy with Elaprase for 480 weeks. Participants who are younger than 3 years of age will receive an adjusted dose of 7.5 mg (greater than [>] 8 months to 30 months of age) and 10 mg (>30 months to 3 years of age) of idursulfase-IT.	ERT	No comparator	Motor (fine and gross), language (receptive and expressive), and cognitive development - age equivalent scores	Cognitive function and early development		Measures ability, skill, and knowledge	Bayley Scales of Infant Development, Third Edition (BSID-III) Domains; Raw scores (range 40-160) will be converted to age- equivalent scores to measure ability, skill, and knowledge, expressed as the age at which most individuals reach the same level (age norm; range: 0, unbound).			Growth and Development	Cognition and development
2451	Study of Long Term Safety and Clinical Outcomes of Idursulfase IT and Elaprase Treatment in Pediatric Participants Who Have Completed Study HGT-HIT-094	2015	https://clinicaltrials.gov/ct2/show/NCT02412787	ClinicalTrials.gov	N/A	Phase II/III open-label extension study	Trial registration	Multi country	480 weeks	Up to 18 years old	N/A	N/A	MPS II	49	10mg of idursulfase-IT intrathecally via intrathecal drug delivery device (IDDD) or lumbar puncture (LP) once every 28 days along with standard-of-care therapy with Elaprase for 480 weeks. Participants who are younger than 3 years of age will receive an adjusted dose of 7.5 mg (greater than [>] 8 months to 30 months of age) and 10 mg (>30 months to 3 years of age) of idursulfase-IT.	ERT	No comparator	Motor (fine and gross), language (receptive and expressive), and cognitive development - developmental quotient (DQ)	Cognitive function and early development		DQ is a means to express a neurodevelopmental/cognitive delay	Bayley Scales of Infant Development, Third Edition (BSID-III) Domains; The development quotient (DQ) is a means to express a neurodevelopmental/cognitive delay which will be computed as a ratio and expressed as a percentage using the age equivalent score divided by the age at testing ([age-equivalent score/chronological age] × 100; range: 0-100).			Growth and Development	Cognition and development
2451	Study of Long Term Safety and Clinical Outcomes of Idursulfase IT and Elaprase Treatment in Pediatric Participants Who Have Completed Study HGT-HIT-094	2015	https://clinicaltrials.gov/ct2/show/NCT02412787	ClinicalTrials.gov	N/A	Phase II/III open-label extension study	Trial registration	Multi country	480 weeks	Up to 18 years old	N/A	N/A	MPS II	49	10mg of idursulfase-IT intrathecally via intrathecal drug delivery device (IDDD) or lumbar puncture (LP) once every 28 days along with standard-of-care therapy with Elaprase for 480 weeks. Participants who are younger than 3 years of age will receive an adjusted dose of 7.5 mg (greater than [>] 8 months to 30 months of age) and 10 mg (>30 months to 3 years of age) of idursulfase-IT.	ERT	No comparator	Cognitive ability - standard and standard cluster scores	Cognitive function and early development		Cluster areas include general conceptual ability (GCA), Verbal, Nonverbal, Spatial, and Special Nonverbal Composite (SNC).	Differential Ability Scales, Second Edition (DAS-II). The DAS-II comprises 2 overlapping batteries. The Early Years battery is designed for children ages 2 years, 6 months through 6 years, 11 months. The Early Years battery is further divided into the Lower Level for children ages 2 years, 6 months through 3 years, 5 months and Upper Level for children ages 3 years 6 months through 6 years, 11 mo…			Growth and Development	Cognition and development
2451	Study of Long Term Safety and Clinical Outcomes of Idursulfase IT and Elaprase Treatment in Pediatric Participants Who Have Completed Study HGT-HIT-094	2015	https://clinicaltrials.gov/ct2/show/NCT02412787	ClinicalTrials.gov	N/A	Phase II/III open-label extension study	Trial registration	Multi country	480 weeks	Up to 18 years old	N/A	N/A	MPS II	49	10mg of idursulfase-IT intrathecally via intrathecal drug delivery device (IDDD) or lumbar puncture (LP) once every 28 days along with standard-of-care therapy with Elaprase for 480 weeks. Participants who are younger than 3 years of age will receive an adjusted dose of 7.5 mg (greater than [>] 8 months to 30 months of age) and 10 mg (>30 months to 3 years of age) of idursulfase-IT.	ERT	No comparator	Cognitive ability - age equivalents score	Cognitive function and early development		Cluster areas include general conceptual ability (GCA), Verbal, Nonverbal, Spatial, and Special Nonverbal Composite (SNC).	Differential Ability Scales, Second Edition (DAS-II). The DAS-II comprises 2 overlapping batteries. The Early Years battery is designed for children ages 2 years, 6 months through 6 years, 11 months. The Early Years battery is further divided into the Lower Level for children ages 2 years, 6 months through 3 years, 5 months and Upper Level for children ages 3 years 6 months through 6 years, 11 mo…			Growth and Development	Cognition and development
2451	Study of Long Term Safety and Clinical Outcomes of Idursulfase IT and Elaprase Treatment in Pediatric Participants Who Have Completed Study HGT-HIT-094	2015	https://clinicaltrials.gov/ct2/show/NCT02412787	ClinicalTrials.gov	N/A	Phase II/III open-label extension study	Trial registration	Multi country	480 weeks	Up to 18 years old	N/A	N/A	MPS II	49	10mg of idursulfase-IT intrathecally via intrathecal drug delivery device (IDDD) or lumbar puncture (LP) once every 28 days along with standard-of-care therapy with Elaprase for 480 weeks. Participants who are younger than 3 years of age will receive an adjusted dose of 7.5 mg (greater than [>] 8 months to 30 months of age) and 10 mg (>30 months to 3 years of age) of idursulfase-IT.	ERT	No comparator	Cognitive ability - developmental quotients (DQ)	Cognitive function and early development		Cluster areas include general conceptual ability (GCA), Verbal, Nonverbal, Spatial, and Special Nonverbal Composite (SNC).	Differential Ability Scales, Second Edition (DAS-II). The DAS-II comprises 2 overlapping batteries. The Early Years battery is designed for children ages 2 years, 6 months through 6 years, 11 months. The Early Years battery is further divided into the Lower Level for children ages 2 years, 6 months through 3 years, 5 months and Upper Level for children ages 3 years 6 months through 6 years, 11 mo…			Growth and Development	Cognition and development
2451	Study of Long Term Safety and Clinical Outcomes of Idursulfase IT and Elaprase Treatment in Pediatric Participants Who Have Completed Study HGT-HIT-094	2015	https://clinicaltrials.gov/ct2/show/NCT02412787	ClinicalTrials.gov	N/A	Phase II/III open-label extension study	Trial registration	Multi country	480 weeks	Up to 18 years old	N/A	N/A	MPS II	49	10mg of idursulfase-IT intrathecally via intrathecal drug delivery device (IDDD) or lumbar puncture (LP) once every 28 days along with standard-of-care therapy with Elaprase for 480 weeks. Participants who are younger than 3 years of age will receive an adjusted dose of 7.5 mg (greater than [>] 8 months to 30 months of age) and 10 mg (>30 months to 3 years of age) of idursulfase-IT.	ERT	No comparator	Cognitive ability - T-scores	Cognitive function and early development		Cluster areas include general conceptual ability (GCA), Verbal, Nonverbal, Spatial, and Special Nonverbal Composite (SNC).	Differential Ability Scales, Second Edition (DAS-II). The DAS-II comprises 2 overlapping batteries. The Early Years battery is designed for children ages 2 years, 6 months through 6 years, 11 months. The Early Years battery is further divided into the Lower Level for children ages 2 years, 6 months through 3 years, 5 months and Upper Level for children ages 3 years 6 months through 6 years, 11 mo…			Growth and Development	Cognition and development
2459	Gene Transfer Study of ABO-102 in Patients With Middle and Advanced Phases of MPS IIIA Disease	2019	https://clinicaltrials.gov/ct2/show/NCT04088734	ClinicalTrials.gov	N/A	Phase I/II, open label, single-dose, gene transfer study	Trial registration	Multi-country	24 months	2-17 years	N/A	N/A	MPS IIIA	12	ABO-102 (scAAV9.U1a.hSGSH) administered by intravenous injection through a peripheral limb vein at a dose of 3 X 10^13 vg/kg	Gene therapy	N/A	Age equivalent	Cognitive function and early development			Mullen Scales of Early Learning or the Kaufman Assessment Battery for Children, 2nd edition, based on chronological and developmental age			Growth and Development	Cognition and development
2459	Gene Transfer Study of ABO-102 in Patients With Middle and Advanced Phases of MPS IIIA Disease	2019	https://clinicaltrials.gov/ct2/show/NCT04088734	ClinicalTrials.gov	N/A	Phase I/II, open label, single-dose, gene transfer study	Trial registration	Multi-country	24 months	2-17 years	N/A	N/A	MPS IIIA	12	ABO-102 (scAAV9.U1a.hSGSH) administered by intravenous injection through a peripheral limb vein at a dose of 3 X 10^13 vg/kg	Gene therapy	N/A	Mullen developmental quotient	Cognitive function and early development			Mullen Scales of Early Learning or the Kaufman Assessment Battery for Children, 2nd edition, based on chronological and developmental age			Growth and Development	Cognition and development
2459	Gene Transfer Study of ABO-102 in Patients With Middle and Advanced Phases of MPS IIIA Disease	2019	https://clinicaltrials.gov/ct2/show/NCT04088734	ClinicalTrials.gov	N/A	Phase I/II, open label, single-dose, gene transfer study	Trial registration	Multi-country	24 months	2-17 years	N/A	N/A	MPS IIIA	12	ABO-102 (scAAV9.U1a.hSGSH) administered by intravenous injection through a peripheral limb vein at a dose of 3 X 10^13 vg/kg	Gene therapy	N/A	Cognitive age equivalent	Cognitive function and early development			Bayley Scales of Infant and Toddler Development - Third edition or the Kaufman Assessment Battery for Children. Second Edition, based on developmental age			Growth and Development	Cognition and development
2459	Gene Transfer Study of ABO-102 in Patients With Middle and Advanced Phases of MPS IIIA Disease	2019	https://clinicaltrials.gov/ct2/show/NCT04088734	ClinicalTrials.gov	N/A	Phase I/II, open label, single-dose, gene transfer study	Trial registration	Multi-country	24 months	2-17 years	N/A	N/A	MPS IIIA	12	ABO-102 (scAAV9.U1a.hSGSH) administered by intravenous injection through a peripheral limb vein at a dose of 3 X 10^13 vg/kg	Gene therapy	N/A	Bayley developmental quotient	Cognitive function and early development			Bayley Scales of Infant and Toddler Development - Third edition or the Kaufman Assessment Battery for Children. Second Edition, based on developmental age			Growth and Development	Cognition and development
2478	A Study to Assess the Safety and Tolerability of SOBI003 in Pediatric MPS IIIA Patients	2018	https://ClinicalTrials.gov/show/NCT03423186	ClinicalTrials.gov	N/A	Phase 1/2, Open, Non-controlled, Parallel, Sequential Ascending Multiple-dose, Multicenter Study	Trial registration	Multicentre	24 weeks	12-72 months	N/A	N/A	MPS IIIA	6	Dose 1 group: SOBI003 (Modified recombinant human sulphamidase) dose 3 mg/kg once weekly via i.v. infusion	ERT	Dose 2 group: SOBI003 (Modified recombinant human sulphamidase) dose 10 mg/kg once weekly via i.v. infusion	Neurocognitive development quotient	Cognitive function and early development	Quotient between age equivalent score and age, 0 - 100%, where high values are desirable.	The Bayley-III assesses development in five areas: cognitive, language, motor, social-emotional, and adaptive behavior.	Bayley Scales of Infant and Toddler Development®, third edition cognitive subtest or the Kaufman Assessment Battery for Children, Second edition.			Growth and Development	Cognition and development
2478	A Study to Assess the Safety and Tolerability of SOBI003 in Pediatric MPS IIIA Patients	2018	https://ClinicalTrials.gov/show/NCT03423186	ClinicalTrials.gov	N/A	Phase 1/2, Open, Non-controlled, Parallel, Sequential Ascending Multiple-dose, Multicenter Study	Trial registration	Multicentre	24 weeks	12-72 months	N/A	N/A	MPS IIIA	6	Dose 1 group: SOBI003 (Modified recombinant human sulphamidase) dose 3 mg/kg once weekly via i.v. infusion	ERT	Dose 2 group: SOBI003 (Modified recombinant human sulphamidase) dose 10 mg/kg once weekly via i.v. infusion	Neurocognitive age-equivalence score	Cognitive function and early development	Age in months of the typical and normal individual who would achieve the same result as the one who was tested.	The Bayley-III assesses development in five areas: cognitive, language, motor, social-emotional, and adaptive behavior.	Bayley Scales of Infant and Toddler Development®, third edition, (BSID-III) cognitive subtest or the Kaufman Assessment Battery for Children, Second edition (KABC-II) depending on chronological age of the subject			Growth and Development	Cognition and development
2479	A Study to Assess the Safety, Tolerability, and Efficacy of Long-term SOBI003 Treatment in Pediatric MPS IIIA Patients	2019	https://ClinicalTrials.gov/show/NCT03811028	ClinicalTrials.gov	N/A	Phase 1/2, open-label, single-arm extension study	Trial registration	Multicentre	80 weeks	18-78 months	N/A	N/A	MPS IIIA	6	SOBI003 (modified recombinant human sulphamidase) weekly i.v. infusion. Dose will be adjusted to the highest dose that has been declared safe by the safety review committee on the FIH study.	ERT	N/A	Neurocognitive development quotient	Cognitive function and early development	Quotient between age equivalent score and age, 0 - 100%, where high values are desirable.	The Bayley-III assesses development in five areas: cognitive, language, motor, social-emotional, and adaptive behavior.	Bayley Scales of Infant and Toddler Development®, third edition cognitive subtest or the Kaufman Assessment Battery for Children, Second edition.			Growth and Development	Cognition and development
2479	A Study to Assess the Safety, Tolerability, and Efficacy of Long-term SOBI003 Treatment in Pediatric MPS IIIA Patients	2019	https://ClinicalTrials.gov/show/NCT03811028	ClinicalTrials.gov	N/A	Phase 1/2, open-label, single-arm extension study	Trial registration	Multicentre	80 weeks	18-78 months	N/A	N/A	MPS IIIA	6	SOBI003 (modified recombinant human sulphamidase) weekly i.v. infusion. Dose will be adjusted to the highest dose that has been declared safe by the safety review committee on the FIH study.	ERT	N/A	Neurocognitive age-equivalence score	Cognitive function and early development	Age in months of the typical and normal individual who would achieve the same result as the one who was tested.	The Bayley-III assesses development in five areas: cognitive, language, motor, social-emotional, and adaptive behavior.	Bayley Scales of Infant and Toddler Development®, third edition, (BSID-III) cognitive subtest or the Kaufman Assessment Battery for Children, Second edition (KABC-II) depending on chronological age of the subject			Growth and Development	Cognition and development
2566	A Treatment Extension Study of Mucopolysaccharidosis Type IIIB	2018	https://clinicaltrials.gov/ct2/show/NCT03784287	ClinicalTrials.gov	N/A	Phase II open-label extension study	Trial registration	Multi-centre, multi-country	Up to 240 weeks	0-18 years	N/A	N/A	MPS IIIB	20	AX 250 (Chimeric fusion of recombinant human alpha-N-acetylglucosaminidase and truncated human insulin-like growth factor 2 (rhNAGLU-IGF2)) at the MTTD established in 250-201, 300mg administered weekly by ICV infusion	ERT	N/A	Cognitive function - developmental quotient (DQ)	Cognitive function and early development			as assessed by developmental quotient (DQ)			Growth and Development	Cognition and development
2566	A Treatment Extension Study of Mucopolysaccharidosis Type IIIB	2018	https://clinicaltrials.gov/ct2/show/NCT03784287	ClinicalTrials.gov	N/A	Phase II open-label extension study	Trial registration	Multi-centre, multi-country	Up to 240 weeks	0-18 years	N/A	N/A	MPS IIIB	20	AX 250 (Chimeric fusion of recombinant human alpha-N-acetylglucosaminidase and truncated human insulin-like growth factor 2 (rhNAGLU-IGF2)) at the MTTD established in 250-201, 300mg administered weekly by ICV infusion	ERT	N/A	Cognitive function - age equivalent score (AEq)	Cognitive function and early development			Bayley Scales of Infant Development, 3rd edition OR Kaufman Assessment battery for Children, 2nd edition			Growth and Development	Cognition and development
2568	RGX-121 Gene Therapy in Patients With MPS II (Hunter Syndrome)	2018	https://ClinicalTrials.gov/show/NCT03566043	ClinicalTrials.gov	N/A	Phase I/II, open-label, single arm dose, escalation study	Trial registration	Multicenter	104 weeks	≥4 months to <5 years	N/A	N/A	MPS II	18	Dose Escalation of Recombinant adeno-associated virus serotype 9 capsid containing human iduronate-2-sulfatase expression cassette Dose 1: 1.3x10^10 GC/g brain mass of RGX-121 Dose 2: 6.5x10^10 GC/g brain mass of RGX-121 Dose 2 (Expanded Cohort): 6.5x10^10 GC/g brain mass of RGX-121 Dose 3: 2.0x10^11 GC/g brain mass of RGX-121 Dose 3 (Expanded Cohort): 2.0x10^11 GC/g brain mass of RGX-121 (Poly-A…	Gene therapy	No comparator	Cognitive function	Cognitive function and early development		Included in neurodevelopmental paramters	Bayley Scales of Infant and Toddler Development, 3rd Edition (BSID-III) or Kaufman Assessment Battery for Children, 2nd Edition (KABC-II). Based on their mean age equivalence score on the Vineland Adaptive Behavior Scales (outcome #7) , the child will be assessed using either the BSID-III (for scores of <36 months or </=42 months and unable to complete the KABC-II) OR the KABC-II (for scores of >…			Growth and Development	Cognition and development
2569	RGX-121 Gene Therapy in Children 5 Years of Age and Over With MPS II (Hunter Syndrome)	2020	https://clinicaltrials.gov/ct2/show/NCT04571970	ClinicalTrials.gov	N/A	Phase I/II, open-label, single arm clinical trial	Trial registration	Multicenter, Multi-Country	104 weeks	5-17 years	N/A	N/A	MPS II	6	6.5 × 10^10 GC/g brain mass of RGX-121 (Recombinant adeno-associated virus serotype 9 capsid containing human iduronate-2-sulfatase expression cassette)	Gene therapy	No comparator	Neurodevelopmental parameters	Cognitive function and early development			Vineland Adaptive Behavior Scales, 2nd Edition (VABS-II), Comprehensive Interview Form			Growth and Development	Cognition and development
2569	RGX-121 Gene Therapy in Children 5 Years of Age and Over With MPS II (Hunter Syndrome)	2020	https://clinicaltrials.gov/ct2/show/NCT04571970	ClinicalTrials.gov	N/A	Phase I/II, open-label, single arm clinical trial	Trial registration	Multicenter, Multi-Country	104 weeks	5-17 years	N/A	N/A	MPS II	6	6.5 × 10^10 GC/g brain mass of RGX-121 (Recombinant adeno-associated virus serotype 9 capsid containing human iduronate-2-sulfatase expression cassette)	Gene therapy	No comparator	Cognitive function	Cognitive function and early development			Bayley Scales of Infant and Toddler Development, 3rd Edition (BSID-III), Mullen Scales of Early Learning (MSEL)			Growth and Development	Cognition and development
2581	A Treatment Study of Mucopolysaccharidosis Type IIIB (MPS IIIB)	2016	https://clinicaltrials.gov/ct2/show/NCT02754076	ClinicalTrials.gov	N/A	A Phase 1/2 Open-Label Dose-Escalation Study	Trial registration	Multi-country	Up to 124 weeks	1-10 years	N/A	N/A	MPS IIIB	23	Drug: AX 250 (Chimeric fusion of recombinant human alpha-N-acetylglucosaminidase and truncated human insulin-like growth factor 2 (rhNAGLU-IGF2)) Part 1: up to 3 escalating doses of AX 250 (30, 100 and 300 mg) via ICV infusion every week until the maximum tolerated tested dose (MTTD) is established. Part 2: weekly doses of AX 250 via ICV infusion that will continue for 48 weeks at the MTTD establ…	ERT	N/A	Developmental quotient (DQ)	Cognitive function and early development		Measure of efficacy	Analysis of rate of change of DQ score on treatment vs. rate of change of DQ score prior to treatment.			Growth and Development	Cognition and development
2584	Gene Therapy With Modified Autologous Hematopoietic Stem Cells for Patients With Mucopolysaccharidosis Type IIIA	2019	https://clinicaltrials.gov/ct2/show/NCT04201405	ClinicalTrials.gov	N/A	Phase I-II, open label study	Trial registration	Single centre, single country (UK)	up to 3 years	3-24 months	N/A	N/A	MPS IIIA	3 to 5	Hematopoietic stem cell gene therapy (autologous CD34+ cells transduced with a lentiviral vector containing the human SGSH gene)	Gene therapy	N/A	Cognitive function	Cognitive function and early development		Standard scores, age equivalent scores and developmental quotient	Measurement using the Bayley Scales of Infant Development, 3rd Edition [BSID-III] or Kaufman Assessment Battery for Children, 2nd Edition [KABC-II] against natural history of MPSIIIA			Growth and Development	Cognition and development
10002	A phase 1/2 study of intrathecal heparan-N-sulfatase in patients with mucopolysaccharidosis IIIA	2016	Jones	Molecular Genetics and Metabolism	The Netherlands	Open label, phase 1/2 dose-escalation trial	Trial	Multicentre	26 weeks	≥3 years	Median: 5.5; Range 3-24 years	Children and adults	MPS IIIA	12	3 different doses (10, 45, or 90 mg) of intrathecal recombinant human heparan-N-sulfatase (rhHNS) administered via intrathecal drug delivery device (IDDD)	ERT	No comparator	Neurodevelopmental testing - developmental quotient (DQ)	Cognitive function and early development			Vineland Adaptive Behavior Scales, Second Edition (VABS-II), Bayley Scales of Infant and Toddler Development,Third Edition (BSID-III) [7] or the Kaufman Assessment Battery for Children, Second Edition (KABC-II) [8]. All children who were ≤42 months of age at enrollment, or who at screening had an average developmental age b36 months across all domains of the VABS-II, were assessed using the BSID-…		[7] N. Bayley, Bayley Scales of Infant and Toddler Development (Bayley-III)®, 3 ed. Pearson, San Antonio, Texas, 2005. [8] A. Kaufman, N. Kaufman, Kaufman Assessment Battery for Children, 2 ed. American Guidance Service, Circle Pines, MN, 2004.	Growth and Development	Cognition and development
38	Final results of the phase 1/2, open-label clinical study of intravenous recombinant human N-acetyl-a-D-glucosaminidase (SBC-103) in children with mucopolysaccharidosis IIIB	2019	Whitley	Molecular Genetics and Metabolism	USA	Phase 1/2 open-label study	Trial	Multicentre, multi country	Approximately 2 years	≥2 and <12 years of age	Median: 59 months; Max: 12, Min: 77 months	Children	MPS IIIB	11	Part 1: 0.3 ,1.0 or 3.0mg/kg every 2 weeks recombinant human NAGLU enzyme Part 2: 1.0 or 3.0mg/kg every 2 weeks recombinant human NAGLU enzyme Part 3: 5.0 or 10mg/kg every two weeks recombinant human NAGLU enzyme	ERT	No comparator	Heparan sulfate levels in CSF	CSF GAGs			Heparan sulfate levels were analyzed at Blue Stream Laboratories (Woburn, MA) initially and later by Frontage Labs (Exton, PA). Samples were digested by heparinases I, II, and III to degrade the polysaccharides to 3 forms (IV-A, IV-S, and II-A). Samples were then analyzed using validated high-performance liquid chromatography/ tandem mass spectrometry (HPLC-MS/MS) methods. The 3 predominant disac…			Pathophysiological Manifestations	Metabolism and nutrition outcomes
67	Study of Intrathecal Idursulfase-IT Administered in Conjunction With Elaprase® in Pediatric Patients With Hunter Syndrome and Early Cognitive Impairment (AIM-IT)	2014	https://clinicaltrials.gov/ct2/show/NCT02055118	ClinicalTrials.gov	N/A	Controlled, randomized, two-arm, parallel assignment, open-label, assessor-blinded study	Trial registration	Multicentre	12 months	0-18 years	N/A	N/A	MPS II	58	idursulfase-IT 10 mg	ERT	standard of care treatment with IV Elaprase only	Concentration of CSF GAGs	CSF GAGs						Pathophysiological Manifestations	Metabolism and nutrition outcomes
870	High Dose Genistein in Sanfilippo Syndrome	2014	https://trialsearch.who.int/Trial2.aspx?TrialID=EUCTR2013-001479-18-GB	ICTRP	N/A	Phase III, Double Blinded, Randomised, Placebo Controlled Clinical Trial	Trial registration		52 weeks + open label phase	2-15 years	N/A	N/A	MPS IIIA, MPS IIIB, MPS IIIC	24	High Dose Oral Genistein Aglycone (oral powder)	SRT	Placebo	CSF heparan sulfate	CSF GAGs						Pathophysiological Manifestations	Metabolism and nutrition outcomes
883	A Phase Ⅲ Study of JR-141 in Patients With Mucopolysaccharidosis II	2020	https://clinicaltrials.gov/ct2/show/NCT04573023	ClinicalTrials.gov	N/A	Phase III randomized, assessor-blinded, active-controlled, parallel assignment interventional trial	Trial registration	Multicenter, multicountry (global)	105 weeks	Cohort A: 30-71 months old; Cohort B: ≥6 years	N/A	N/A	MPS II	50	JR-141 IV infusion, 2.0 mg/kg/week	ERT	standard of care: IV infusions of idursulfase/Elaprase; rescue arm: switching between the 2 arms	CSF heparan sulfate	CSF GAGs		Cohort A & B				Pathophysiological Manifestations	Metabolism and nutrition outcomes
883	A Phase Ⅲ Study of JR-141 in Patients With Mucopolysaccharidosis II	2020	https://clinicaltrials.gov/ct2/show/NCT04573023	ClinicalTrials.gov	N/A	Phase III randomized, assessor-blinded, active-controlled, parallel assignment interventional trial	Trial registration	Multicenter, multicountry (global)	105 weeks	Cohort A: 30-71 months old; Cohort B: ≥6 years	N/A	N/A	MPS II	50	JR-141 IV infusion, 2.0 mg/kg/week	ERT	standard of care: IV infusions of idursulfase/Elaprase; rescue arm: switching between the 2 arms	CSF dermatan sulfate	CSF GAGs		Cohort A & B				Pathophysiological Manifestations	Metabolism and nutrition outcomes
1763	Impact of intracerebroventricular enzyme replacement therapy in patients with neuronopathic mucopolysaccharidosis type II	2021	Seo	Molecular Therapy: Methods & Clinical Development	Japan	Open-lable, phase 1/2, non-controlled, investigator-initiated clinical study	Trial	Multicenter, single country	100 weeks	1.5 to <15 years old	Mean age (range): 42.4 (23-65) months	Children	MPS II	6	Idursulfase-beta administered intracerebroventricularly once every 4 weeks using an implanted cerebrospinal fluid (CSF) reservoir 1mg at week 0 and 4, 10mg at weeks 8 and 12, 30mg at weeks 16, 20 and 24; and 42 administrations from weeks 28 to 100 at the final dose	ERT	No comparator	Heparan sulfate (HS) concentrations in CSF	CSF GAGs			HS concentrations were measured by Toray Research Center (Kamakura, Japan). The CSF sample (20 mL) was transferred to a glass tube and evaporated to dryness under nitrogen at 40 C. Methanolic hydrochloric acid (3 M, 200 mL) and 2,2 dimethoxy propane (20 mL) were added, and the solution was mixed, sonicated, heated (at 65 C for 75 min), and evaporated. The residue was reconstituted with 200 mL of …		Auray-Blais, C., Lavoie, P., Zhang, H., Gagnon, R., Clarke, J.T.R., Maranda, B., Young, S.P., An, Y., and Millington, D.S. (2012). An improved method for glycosaminoglycan analysis by LC-MS/MS of urine samples collected on filter paper. Clin. Chim. Acta 413, 771–778. Zhang, H., Young, S.P., Auray-Blais, C., Orchard, P.J., Tolar, J., and Millington, D.S. (2011). Analysis of glycosaminoglycans in c…	Pathophysiological Manifestations	Metabolism and nutrition outcomes
1995	A phase I/II study of intrathecal idursulfase-IT in children with severe mucopolysaccharidosis II	2016	Muenzer	Genetics in Medicine	USA	Phase I/II, randomized, open-label clinical trial	Trial	Multi-centre, multi-country (USA, UK)	6 months	NR	Range: 3-18 years of age	Children	MPS II	16	Group 1: 10-mg of idursulfase-IT monthly	ERT	Group 2: 30-mg of idursulfase-IT monthly Group 3: 2-mg idursulfase-IT monthly Group 4: no treatment	CSF GAG concentration	CSF GAGs			The quantification of total CSF GAG concentration was determined by Shire using a thrombin activity assay with chromogenic substrate S-2238 (Chromogenix, Bedford, MA). CSF samples were pre-incubated with a fixed amount of human heparin cofactor II (Haematologic Technologies, Essex Junction, VT), then incubated with a fixed amount of human α-thrombin (Enzyme Research Laboratories, South Bend, IN) …			Pathophysiological Manifestations	Metabolism and nutrition outcomes
2053	Recommendations on clinical trial design for treatment of Mucopolysaccharidosis Type III	2017	Ghosh	Orphanet Journal of Rare Diseases	UK	Guideline	Guideline	N/A	N/A	N/A	N/A	N/A	MPS III	N/A	N/A	N/A	N/A	Cerebrospinal (CSF) heparan sulfate	CSF GAGs		Generally agreed to be the best current biomarker for neurological disease	While it is possible to measure heparan sulfate in blood and urine, these have less relevance to neurological outcomes in clinical trials			Pathophysiological Manifestations	Metabolism and nutrition outcomes
2056	Intracerebral gene therapy in children with mucopolysaccharidosis type IIIB syndrome: an uncontrolled phase 1/2 clinical trial	2017	Tardieu	Lancet Neurol	France	uncontrolled, phase I/II clinical trial	Trial	multi-centre, multi-country	30 months	18 mos to 4 years	20-53 months	Children	MPS IIIB	4	16 deposits of a recombinant adenoassociated viral vector serotype 2/5 (rAAV2/5) encoding human NAGLU in the brain and cerebellum combined with immunosuppressive therapy	Gene therapy	no comparator	heparan sulphate (in CSF)	CSF GAGs			measured by liquid chromatography tandem-mass spectroscopy in CSF samples		Langereis EJ, Wagemans T, Kulik W, et al. A Multiplex assay for the diagnosis of mucopolysaccharidoses and mucolipidoses. PLoS One 2015; 10: e0138622.	Pathophysiological Manifestations	Metabolism and nutrition outcomes
2084	Neurocognitive and somatic stabilization in pediatric patients with severe Mucopolysaccharidosis Type I after 52 weeks of intravenous brain-penetrating insulin receptor antibody-iduronidase fusion protein (valanafusp alpha): an open label phase 1-2 trial	2018	Giugliani	Orphanet Journal of Rare Diseases	USA	Open label phase II trial	Trial	NR	52 weeks	NR	Mean (SD): 7.6 (1.3); Range: 2-15.7	Children	MPS I-H, MPS I-HS	11	IV infusions of valanafusp alpha 1, 3, or 6 mg/kg	ERT		Heparan sulfate (HS) concentration in cerebrospinal fluid	CSF GAGs			Determined by liquid chromatography-mass spectrometry (LC-MS) at IAS, Inc. (Berkeley, CA), as described previously [15].		Boado RJ, Lu JZ, Hui EK, Pardridge WM. Reduction in Brain Heparan Sulfate with Systemic Administration of an IgG Trojan Horse-Sulfamidase Fusion Protein in the Mucopolysaccharidosis Type IIIA Mouse. Mol Pharm. 2018;15(2):602–8.	Pathophysiological Manifestations	Metabolism and nutrition outcomes
2084	Neurocognitive and somatic stabilization in pediatric patients with severe Mucopolysaccharidosis Type I after 52 weeks of intravenous brain-penetrating insulin receptor antibody-iduronidase fusion protein (valanafusp alpha): an open label phase 1-2 trial	2018	Giugliani	Orphanet Journal of Rare Diseases	USA	Open label phase II trial	Trial	NR	52 weeks	NR	Mean (SD): 7.6 (1.3); Range: 2-15.7	Children	MPS I-H, MPS I-HS	11	IV infusions of valanafusp alpha 1, 3, or 6 mg/kg	ERT		Dermatan sulfate (DS) concentration in cerebrospinal fluid	CSF GAGs			Determined by liquid chromatography-mass spectrometry (LC-MS) at IAS, Inc. (Berkeley, CA), as described previously [15].		Boado RJ, Lu JZ, Hui EK, Pardridge WM. Reduction in Brain Heparan Sulfate with Systemic Administration of an IgG Trojan Horse-Sulfamidase Fusion Protein in the Mucopolysaccharidosis Type IIIA Mouse. Mol Pharm. 2018;15(2):602–8.	Pathophysiological Manifestations	Metabolism and nutrition outcomes
2092	Intrathecal heparan-N-sulfastase in patients with Sanfilippo syndrome type A: A phase IIb randomized trial	2019	Wijburg	Molecular Genetics and Metabolism	USA	Phase IIb, randomized (1:1:1)	Trial		48 weeks	12-48 months	mean age 31.9 (SD 9.3) months	Children	MPS IIIA	21	heparan-N-sulfatas intrathecal 45mg administered every 2 weeks or every 4 weeks	ERT	no treatment	concentration of heparan sulfate in cerebral spinal fluid	CSF GAGs			liquid chromatography mass spectrometry		[6] S.A. Jones, C. Breen, F. Heap, S. Rust, J. de Ruijter, E. Tump, J.P. Marchal, L. Pan, Y. Qiu, J.K. Chung, N. Nair, P.A. Haslett, A.J. Barbier, F.A. Wijburg, A phase 1/2 study of intrathecal heparan-N-sulfatase in patients with mucopolysaccharidosis IIIA, Mol. Genet. Metab. 118 (2016) 198–205. [8] H. Naimy, K.D. Powell, J.R. Moriarity, J. Wu, T.G. McCauley, P.A. Haslett, A.J. Barbier, Y. Qiu, …	Pathophysiological Manifestations	Metabolism and nutrition outcomes
2246	A Phase 2/3 Trial of Pabinafusp Alfa, IDS Fused with Anti-Human Transferrin Receptor Antibody, Targeting Neurodegeneration in MPS-II	2021	Okuyama	Molecular Therapy	Japan	Single arm, open-label phase 2/3 clinical trial	Trial	Single country and multicenter	52 weeks	NR	Mean(range): 8.6 +/- 5.6 years of age	Children	MPS II	28	2.0mg/kg of pabinafusp alfa	ERT	No comparator	Heparan sulfate (HS) concentrations in CSF	CSF GAGs		Measure of efficacy	High sensitivity liquid chromatography (LC-MS/MS)		Tanaka, N., Kida, S., Kinoshita, M., Morimoto, H., Shibasaki, T., Tachibana, K., and Yamamoto, R. (2018). Evaluation of cerebrospinal fluid heparan sulfate as a biomarker of neuropathology in a murine model of mucopolysaccharidosis type II using high-sensitivity LC/MS/MS. Mol. Genet. Metab. 125, 53–58.	Pathophysiological Manifestations	Metabolism and nutrition outcomes
2246	A Phase 2/3 Trial of Pabinafusp Alfa, IDS Fused with Anti-Human Transferrin Receptor Antibody, Targeting Neurodegeneration in MPS-II	2021	Okuyama	Molecular Therapy	Japan	Single arm, open-label phase 2/3 clinical trial	Trial	Single country and multicenter	52 weeks	NR	Mean(range): 8.6 +/- 5.6 years of age	Children	MPS II	28	2.0mg/kg of pabinafusp alfa	ERT	No comparator	Dermatan sulfate (DS) concentrations in CSF	CSF GAGs						Pathophysiological Manifestations	Metabolism and nutrition outcomes
2265	Iduronate-2-sulfatase fused with anti-hTfR antibody, pabinafusp alfa, for MPS-II: A phase 2 trial in Brazil	2021	Giugliani	Molecular Therapy	Japan	Open-label, randomized, parallel-group phase 2 clinical trial	Trial	Single country, multi-centre	26 weeks	NR	Mean ± SD: 13.27 ± 14.01	Children and adults	MPS II	19	Group 1: 1.0mg/kg/week of pabinafusp alfa administered intravenously	ERT	Group 2: 2.0mg/kg/week of pabinafusp alfa administered intravenously Group 3: 4.0mg/kg/week of pabinafusp alfa administered intravenously	Heparan sulfate (HS) concentrations in CSF	CSF GAGs			High-sensitivity liquid chromatography-tandem mass spectrometry		Tanaka, N., Kida, S., Kinoshita, M., Morimoto, H., Shibasaki, T., Tachibana, K., & Yamamoto, R. (2018). Evaluation of cerebrospinal fluid heparan sulfate as a biomarker of neuropathology in a murine model of mucopolysaccharidosis type II using high-sensitivity LC/MS/MS. Molecular genetics and metabolism, 125(1-2), 53-58.	Pathophysiological Manifestations	Metabolism and nutrition outcomes
2265	Iduronate-2-sulfatase fused with anti-hTfR antibody, pabinafusp alfa, for MPS-II: A phase 2 trial in Brazil	2021	Giugliani	Molecular Therapy	Japan	Open-label, randomized, parallel-group phase 2 clinical trial	Trial	Single country, multi-centre	26 weeks	NR	Mean ± SD: 13.27 ± 14.01	Children and adults	MPS II	19	Group 1: 1.0mg/kg/week of pabinafusp alfa administered intravenously	ERT	Group 2: 2.0mg/kg/week of pabinafusp alfa administered intravenously Group 3: 4.0mg/kg/week of pabinafusp alfa administered intravenously	Dermatan sulfate (DS) concentrations in CSF	CSF GAGs			High-sensitivity liquid chromatography-tandem mass spectrometry		Tanaka, N., Kida, S., Kinoshita, M., Morimoto, H., Shibasaki, T., Tachibana, K., & Yamamoto, R. (2018). Evaluation of cerebrospinal fluid heparan sulfate as a biomarker of neuropathology in a murine model of mucopolysaccharidosis type II using high-sensitivity LC/MS/MS. Molecular genetics and metabolism, 125(1-2), 53-58.	Pathophysiological Manifestations	Metabolism and nutrition outcomes
2451	Study of Long Term Safety and Clinical Outcomes of Idursulfase IT and Elaprase Treatment in Pediatric Participants Who Have Completed Study HGT-HIT-094	2015	https://clinicaltrials.gov/ct2/show/NCT02412787	ClinicalTrials.gov	N/A	Phase II/III open-label extension study	Trial registration	Multi country	480 weeks	Up to 18 years old	N/A	N/A	MPS II	49	10mg of idursulfase-IT intrathecally via intrathecal drug delivery device (IDDD) or lumbar puncture (LP) once every 28 days along with standard-of-care therapy with Elaprase for 480 weeks. Participants who are younger than 3 years of age will receive an adjusted dose of 7.5 mg (greater than [>] 8 months to 30 months of age) and 10 mg (>30 months to 3 years of age) of idursulfase-IT.	ERT	No comparator	CSF GAGs	CSF GAGs						Pathophysiological Manifestations	Metabolism and nutrition outcomes
2459	Gene Transfer Study of ABO-102 in Patients With Middle and Advanced Phases of MPS IIIA Disease	2019	https://clinicaltrials.gov/ct2/show/NCT04088734	ClinicalTrials.gov	N/A	Phase I/II, open label, single-dose, gene transfer study	Trial registration	Multi-country	24 months	2-17 years	N/A	N/A	MPS IIIA	12	ABO-102 (scAAV9.U1a.hSGSH) administered by intravenous injection through a peripheral limb vein at a dose of 3 X 10^13 vg/kg	Gene therapy	N/A	CSF Heparan Sulfate	CSF GAGs						Pathophysiological Manifestations	Metabolism and nutrition outcomes
2478	A Study to Assess the Safety and Tolerability of SOBI003 in Pediatric MPS IIIA Patients	2018	https://ClinicalTrials.gov/show/NCT03423186	ClinicalTrials.gov	N/A	Phase 1/2, Open, Non-controlled, Parallel, Sequential Ascending Multiple-dose, Multicenter Study	Trial registration	Multicentre	24 weeks	12-72 months	N/A	N/A	MPS IIIA	6	Dose 1 group: SOBI003 (Modified recombinant human sulphamidase) dose 3 mg/kg once weekly via i.v. infusion	ERT	Dose 2 group: SOBI003 (Modified recombinant human sulphamidase) dose 10 mg/kg once weekly via i.v. infusion	Heparan Sulfate (CSF)	CSF GAGs						Pathophysiological Manifestations	Metabolism and nutrition outcomes
2479	A Study to Assess the Safety, Tolerability, and Efficacy of Long-term SOBI003 Treatment in Pediatric MPS IIIA Patients	2019	https://ClinicalTrials.gov/show/NCT03811028	ClinicalTrials.gov	N/A	Phase 1/2, open-label, single-arm extension study	Trial registration	Multicentre	80 weeks	18-78 months	N/A	N/A	MPS IIIA	6	SOBI003 (modified recombinant human sulphamidase) weekly i.v. infusion. Dose will be adjusted to the highest dose that has been declared safe by the safety review committee on the FIH study.	ERT	N/A	Heparan Sulfate (CSF)	CSF GAGs						Pathophysiological Manifestations	Metabolism and nutrition outcomes
2553	A Study of DNL310 in Pediatric Participants With Hunter Syndrome	2020	https://clinicaltrials.gov/ct2/show/NCT04251026	ClinicalTrials.gov	N/A	Phase I/II, non-randomized, open-label clinical trial	Trial registration	Multicenter, Multi-Country	24 weeks	2-18 years	N/A	N/A	MPS II	30	Dose escalation of DNL310 (investigational central nervous system penetant enzyme replacement therapy), delivered weekly via IV infusion	ERT	No comparator	CSF heparan sulfate	CSF GAGs						Pathophysiological Manifestations	Metabolism and nutrition outcomes
2566	A Treatment Extension Study of Mucopolysaccharidosis Type IIIB	2018	https://clinicaltrials.gov/ct2/show/NCT03784287	ClinicalTrials.gov	N/A	Phase II open-label extension study	Trial registration	Multi-centre, multi-country	Up to 240 weeks	0-18 years	N/A	N/A	MPS IIIB	20	AX 250 (Chimeric fusion of recombinant human alpha-N-acetylglucosaminidase and truncated human insulin-like growth factor 2 (rhNAGLU-IGF2)) at the MTTD established in 250-201, 300mg administered weekly by ICV infusion	ERT	N/A	Heparan sulphate (CSF)	CSF GAGs						Pathophysiological Manifestations	Metabolism and nutrition outcomes
2581	A Treatment Study of Mucopolysaccharidosis Type IIIB (MPS IIIB)	2016	https://clinicaltrials.gov/ct2/show/NCT02754076	ClinicalTrials.gov	N/A	A Phase 1/2 Open-Label Dose-Escalation Study	Trial registration	Multi-country	Up to 124 weeks	1-10 years	N/A	N/A	MPS IIIB	23	Drug: AX 250 (Chimeric fusion of recombinant human alpha-N-acetylglucosaminidase and truncated human insulin-like growth factor 2 (rhNAGLU-IGF2)) Part 1: up to 3 escalating doses of AX 250 (30, 100 and 300 mg) via ICV infusion every week until the maximum tolerated tested dose (MTTD) is established. Part 2: weekly doses of AX 250 via ICV infusion that will continue for 48 weeks at the MTTD establ…	ERT	N/A	CSF GAGs	CSF GAGs						Pathophysiological Manifestations	Metabolism and nutrition outcomes
2584	Gene Therapy With Modified Autologous Hematopoietic Stem Cells for Patients With Mucopolysaccharidosis Type IIIA	2019	https://clinicaltrials.gov/ct2/show/NCT04201405	ClinicalTrials.gov	N/A	Phase I-II, open label study	Trial registration	Single centre, single country (UK)	up to 3 years	3-24 months	N/A	N/A	MPS IIIA	3 to 5	Hematopoietic stem cell gene therapy (autologous CD34+ cells transduced with a lentiviral vector containing the human SGSH gene)	Gene therapy	N/A	Heparan sulphate (CSF)	CSF GAGs						Pathophysiological Manifestations	Metabolism and nutrition outcomes
10002	A phase 1/2 study of intrathecal heparan-N-sulfatase in patients with mucopolysaccharidosis IIIA	2016	Jones	Molecular Genetics and Metabolism	The Netherlands	Open label, phase 1/2 dose-escalation trial	Trial	Multicentre	26 weeks	≥3 years	Median: 5.5; Range 3-24 years	Children and adults	MPS IIIA	12	3 different doses (10, 45, or 90 mg) of intrathecal recombinant human heparan-N-sulfatase (rhHNS) administered via intrathecal drug delivery device (IDDD)	ERT	No comparator	CSF heparan sulfate	CSF GAGs			Liquid chromatography-tandem mass spectrometry (LC-MS/MS)			Pathophysiological Manifestations	Metabolism and nutrition outcomes
883	A Phase Ⅲ Study of JR-141 in Patients With Mucopolysaccharidosis II	2020	https://clinicaltrials.gov/ct2/show/NCT04573023	ClinicalTrials.gov	N/A	Phase III randomized, assessor-blinded, active-controlled, parallel assignment interventional trial	Trial registration	Multicenter, multicountry (global)	105 weeks	Cohort A: 30-71 months old; Cohort B: ≥6 years	N/A	N/A	MPS II	50	JR-141 IV infusion, 2.0 mg/kg/week	ERT	standard of care: IV infusions of idursulfase/Elaprase; rescue arm: switching between the 2 arms	CSF opening pressure	CSF pressure		Cohort A & B				Pathophysiological Manifestations	Nervous system outcomes
2084	Neurocognitive and somatic stabilization in pediatric patients with severe Mucopolysaccharidosis Type I after 52 weeks of intravenous brain-penetrating insulin receptor antibody-iduronidase fusion protein (valanafusp alpha): an open label phase 1-2 trial	2018	Giugliani	Orphanet Journal of Rare Diseases	USA	Open label phase II trial	Trial	NR	52 weeks	NR	Mean (SD): 7.6 (1.3); Range: 2-15.7	Children	MPS I-H, MPS I-HS	11	IV infusions of valanafusp alpha 1, 3, or 6 mg/kg	ERT		Cerebrospinal fluid (CSF) pressure	CSF pressure			Measured by lumbar puncture in the lateral decubitus position			Pathophysiological Manifestations	Nervous system outcomes
1931	Mucopolysaccharidosis type II: European recommendations for the diagnosis and multidisciplinary management of a rare disease	2011	Scarpa	Orphanet Journal of Rare Diseases	UK	Guideline	Guideline	Pan-European	N/A	N/A	N/A	N/A	MPS II	N/A	N/A	N/A	N/A	Irregular, peg-shaped teeth	Dentition		General appearance	Clinical examination			Pathophysiological Manifestations	General outcomes
1931	Mucopolysaccharidosis type II: European recommendations for the diagnosis and multidisciplinary management of a rare disease	2011	Scarpa	Orphanet Journal of Rare Diseases	UK	Guideline	Guideline	Pan-European	N/A	N/A	N/A	N/A	MPS II	N/A	N/A	N/A	N/A	Slowing or halting disease progression	Disease progression		It is important to note that the development of many of the individual signs and symptoms of mucopolysaccharidoses is irreversible; therefore, slowing or halting disease progression should be considered an important outcome in patients receiving treatment (CO).				Pathophysiological Manifestations	General outcomes
1946	Treatment of hip dysplasia in patients with mucopolysaccharidosis type I after hematopoietic stem cell transplantation: results of an international consensus procedure	2013	Langereis	Orphanet Journal of Rare Diseases	The Netherlands	Guideline	Guideline	N/A	N/A	N/A	N/A	N/A	MPS I	N/A	HSCT	HSCT	N/A	Expected progression of symptoms	Disease progression						Pathophysiological Manifestations	General outcomes
1955	Intracerebral Administration of Adeno-Associated Viral Vector Serotype rh.10 Carrying Human SGSH and SUMF1 cDNAs in Children with Mucopolysaccharidosis Type IIIA Disease: Results of a Phase I/II Trial	2014	Tardieu	Human Gene Therapy	France	open-label, single-arm, monocentric, phase I/II clinical trial	Trial	single centre	12 months	18 months - 6 years old	range: 2 years 8 month - 6 years 7 months	Children	MPS IIIA	4	intracerebral administration of AAVrh.10 carrying the human SGSH and SUMF1 cDNAs, combined with immunosuppressive treatment	Gene therapy	No comparator	clinical progression	Disease progression						Pathophysiological Manifestations	General outcomes
1979	Diagnostic evaluation, monitoring, and perioperative management of spinal cord compression in patients with Morquio syndrome	2015	Charrow	Molecular Genetics and Metabolism	USA	Guideline	Guideline	multi-national, multi-disciplinary	N/A	N/A	N/A	N/A	MPS IVA	N/A	N/A	N/A	N/A	disease progression	Disease progression		part of musculoskeletal involvement; assessed yearly	Medical history			Pathophysiological Manifestations	General outcomes
2105	Recommendations for the management of MPS VI: systematic evidence- and consensus-based guidance	2019	Akyol	Orphanet Journal of Rare Diseases	Brazil	Guideline	Guideline	Multi-national	N/A	N/A	Adults and Pediatrics	N/A	MPS VI	N/A	N/A	N/A	N/A	Disease progression	Disease progression		Assessments should be performed prior to, and at least annually, after HSCT to measure the impact of transplantation on disease progression.				Pathophysiological Manifestations	General outcomes
2203	Guidelines for diagnosis and treatment of Hunter Syndrome for clinicians in Latin America	2014	Giugliani	Genetics and Molecular Biology	Brazil	Guideline	Guideline	Latin America	n/a	n/a	n/a	N/A	MPS II	N/A	n/a	N/A	n/a	Severe or advanced disease that does not improve with ERT	Disease progression		Used to determine when to stop or suspend ERT				Pathophysiological Manifestations	General outcomes
2241	Therapy development for the mucopolysaccharidoses: Updated consensus recommendations for neuropsychological endpoints	2020	van der Lee	Molecular Genetics and Metabolism	USA	Guideline	Guideline	multi-national	N/A	N/A	N/A	N/A	MPS (general)	N/A	N/A	N/A	N/A	disease progression	Disease progression			multiple metrics may be considered, including raw scores, age equivalents (where appropriate, considering the instrument and the impairment of the child) and standard scores. Raw scores are preferred for longitudinal tracking in patients under 1 year of age until age-equivalent scores become more stable. Multivariate modeling (eg Bayesian disease progression models) can be used to leverage the st…		[136] M. Quintana, et al., Bayesian model of disease progression in GNE myopathy, Stat Med 38 (8) (2019) 1459–1474.	Pathophysiological Manifestations	General outcomes
530	Genistein supplementation in patients affected by Sanfilippo disease	2011	Delgadillo	Journal of Inherited Metabolic Disease	Spain	Open-label pilot trial	Trial	NR	1 year	NR	Mean(range): 9.6 (2.18-19) years old	Children and adults	MPS IIIA, MPS IIIB, MPS IIIC	19	5mg/kg/day of genistein-rich soy isoflavone extract	SRT	No comparator	Serum levels of amino transferases	Disease-specific biochemical evaluations		Included in routine biochemical laboratory tests, used to measure potential side effects of therapy				Pathophysiological Manifestations	Blood and lymphatic system outcomes
530	Genistein supplementation in patients affected by Sanfilippo disease	2011	Delgadillo	Journal of Inherited Metabolic Disease	Spain	Open-label pilot trial	Trial	NR	1 year	NR	Mean(range): 9.6 (2.18-19) years old	Children and adults	MPS IIIA, MPS IIIB, MPS IIIC	19	5mg/kg/day of genistein-rich soy isoflavone extract	SRT	No comparator	Lipids (cholesterol) (mmol/L)	Disease-specific biochemical evaluations		Included in routine biochemical laboratory tests, used to measure potential side effects of therapy				Pathophysiological Manifestations	Blood and lymphatic system outcomes
1763	Impact of intracerebroventricular enzyme replacement therapy in patients with neuronopathic mucopolysaccharidosis type II	2021	Seo	Molecular Therapy: Methods & Clinical Development	Japan	Open-lable, phase 1/2, non-controlled, investigator-initiated clinical study	Trial	Multicenter, single country	100 weeks	1.5 to <15 years old	Mean age (range): 42.4 (23-65) months	Children	MPS II	6	Idursulfase-beta administered intracerebroventricularly once every 4 weeks using an implanted cerebrospinal fluid (CSF) reservoir 1mg at week 0 and 4, 10mg at weeks 8 and 12, 30mg at weeks 16, 20 and 24; and 42 administrations from weeks 28 to 100 at the final dose	ERT	No comparator	Biochemistry tests	Disease-specific biochemical evaluations						Pathophysiological Manifestations	Blood and lymphatic system outcomes
1931	Mucopolysaccharidosis type II: European recommendations for the diagnosis and multidisciplinary management of a rare disease	2011	Scarpa	Orphanet Journal of Rare Diseases	UK	Guideline	Guideline	Pan-European	N/A	N/A	N/A	N/A	MPS II	N/A	N/A	N/A	N/A	Biochemical evaluation	Disease-specific biochemical evaluations		To assess the severity of disease				Pathophysiological Manifestations	Blood and lymphatic system outcomes
1955	Intracerebral Administration of Adeno-Associated Viral Vector Serotype rh.10 Carrying Human SGSH and SUMF1 cDNAs in Children with Mucopolysaccharidosis Type IIIA Disease: Results of a Phase I/II Trial	2014	Tardieu	Human Gene Therapy	France	open-label, single-arm, monocentric, phase I/II clinical trial	Trial	single centre	12 months	18 months - 6 years old	range: 2 years 8 month - 6 years 7 months	Children	MPS IIIA	4	intracerebral administration of AAVrh.10 carrying the human SGSH and SUMF1 cDNAs, combined with immunosuppressive treatment	Gene therapy	No comparator	biochemistry	Disease-specific biochemical evaluations		incl. electrolytes, proteins, total CO2, creatinine, urea, alkaline phosphatase, bilirubin, total protein, ASAT, ALAT, cGT, C-reactive protein, and troponin levels				Pathophysiological Manifestations	Blood and lymphatic system outcomes
2056	Intracerebral gene therapy in children with mucopolysaccharidosis type IIIB syndrome: an uncontrolled phase 1/2 clinical trial	2017	Tardieu	Lancet Neurol	France	uncontrolled, phase I/II clinical trial	Trial	multi-centre, multi-country	30 months	18 mos to 4 years	20-53 months	Children	MPS IIIB	4	16 deposits of a recombinant adenoassociated viral vector serotype 2/5 (rAAV2/5) encoding human NAGLU in the brain and cerebellum combined with immunosuppressive therapy	Gene therapy	no comparator	biochemical blood tests	Disease-specific biochemical evaluations						Pathophysiological Manifestations	Blood and lymphatic system outcomes
2246	A Phase 2/3 Trial of Pabinafusp Alfa, IDS Fused with Anti-Human Transferrin Receptor Antibody, Targeting Neurodegeneration in MPS-II	2021	Okuyama	Molecular Therapy	Japan	Single arm, open-label phase 2/3 clinical trial	Trial	Single country and multicenter	52 weeks	NR	Mean(range): 8.6 +/- 5.6 years of age	Children	MPS II	28	2.0mg/kg of pabinafusp alfa	ERT	No comparator	Biochemistry	Disease-specific biochemical evaluations		Measure of safety. Part of laboratory tests				Pathophysiological Manifestations	Blood and lymphatic system outcomes
53	An Extension Study to Evaluate the Safety and Efficacy of HGT-1410 Administration in Pediatric Patients with Sanfilippo Syndrome Type A	2015	https://trialsearch.who.int/Trial2.aspx?TrialID=EUCTR2014-003960-20-GB	ICTRP	N/A	Trial registration; Phase II, open-label, randomized extension interventional clinical trial	Trial registration	Multinational	120 weeks	<18	N/A	N/A	MPS IIIA	17	Recombinant human heparan N-sulfatase (rhHNS)	ERT	NR	Cerebrospinal fluid (CSF) laboratory parameters	Drug therapy monitoring (CSF/blood)		Measure of safety; Includes chemistry, cell counts				Pathophysiological Manifestations	Metabolism and nutrition outcomes
55	An extension to the safety, tolerability and preliminary efficacy study of Idursulfase-IT in patients with Hunter syndrome associated with learning disability	2011	https://trialsearch.who.int/Trial2.aspx?TrialID=EUCTR2011-000212-25-GB	ICTRP	N/A	Phase I/II, uncontrolled interventional clinical trial	Trial registration	Multi-country	43 weeks	0-18 years	N/A	N/A	MPS II	15	Intrathecal Idursulfase-IT Administered in Conjunction with Intravenous Elaprase	ERT	Not described	CSF chemistries	Drug therapy monitoring (CSF/blood)		Cell counts, glucose, and protein				Pathophysiological Manifestations	Metabolism and nutrition outcomes
55	An extension to the safety, tolerability and preliminary efficacy study of Idursulfase-IT in patients with Hunter syndrome associated with learning disability	2011	https://trialsearch.who.int/Trial2.aspx?TrialID=EUCTR2011-000212-25-GB	ICTRP	N/A	Phase I/II, uncontrolled interventional clinical trial	Trial registration	Multi-country	43 weeks	0-18 years	N/A	N/A	MPS II	15	Intrathecal Idursulfase-IT Administered in Conjunction with Intravenous Elaprase	ERT	Not described	CSF biomarkers	Drug therapy monitoring (CSF/blood)		eg, glycosaminoglycan [GAG], including heparan sulfate [HS]/dermatan sulfate [DS]				Pathophysiological Manifestations	Metabolism and nutrition outcomes
67	Study of Intrathecal Idursulfase-IT Administered in Conjunction With Elaprase® in Pediatric Patients With Hunter Syndrome and Early Cognitive Impairment (AIM-IT)	2014	https://clinicaltrials.gov/ct2/show/NCT02055118	ClinicalTrials.gov	N/A	Controlled, randomized, two-arm, parallel assignment, open-label, assessor-blinded study	Trial registration	Multicentre	12 months	0-18 years	N/A	N/A	MPS II	58	idursulfase-IT 10 mg	ERT	standard of care treatment with IV Elaprase only	Concentration of idursulfase in CSF	Drug therapy monitoring (CSF/blood)			CSF samples were collected via the IDDD or lumbar puncture prior to the injection of Idursulfase-IT.			Pathophysiological Manifestations	Metabolism and nutrition outcomes
1922	Evaluation of Miglustat Treatment in Patients with Type III Mucopolysaccharidosis: A Randomized, Double-Blind, Placebo-Controlled Study	2011	Guffon	Journal of Pediatrics	France	Randomized, double-blind, placebo-controlled, phase IIB to III study	Trial	Single center	12 months	≥ 2 and ≤ 12 years of age	Treatment group: Mean: 78.4 months; Max: 45, Min: 115 months Placebo group: Mean: 79.5 months; Max: 34, Min: 137 months	Children	MPS IIIA, MPS IIIB, MPS IIIC, MPS IIID	25	Miglustat (dose = surface body of area/1.73mg x 600mg)	SRT	Placebo	Miglustat levels in the plasma	Drug therapy monitoring (CSF/blood)			Miglustat level was determined with a highly sensitive liquid-chromatographyelectrospray tandem mass spectrometry assay			Pathophysiological Manifestations	Metabolism and nutrition outcomes
1922	Evaluation of Miglustat Treatment in Patients with Type III Mucopolysaccharidosis: A Randomized, Double-Blind, Placebo-Controlled Study	2011	Guffon	Journal of Pediatrics	France	Randomized, double-blind, placebo-controlled, phase IIB to III study	Trial	Single center	12 months	≥ 2 and ≤ 12 years of age	Treatment group: Mean: 78.4 months; Max: 45, Min: 115 months Placebo group: Mean: 79.5 months; Max: 34, Min: 137 months	Children	MPS IIIA, MPS IIIB, MPS IIIC, MPS IIID	25	Miglustat (dose = surface body of area/1.73mg x 600mg)	SRT	Placebo	Ganglioside levels (GM2) in CSF	Drug therapy monitoring (CSF/blood)			CSF obtained with lumbar puncture was collected at baseline and at 6 months.	Yes - The ganglioside level (GM2) was determined with a validated method.	Davidsson P, Fredman P, Mansson JE, Svennerholm L. Determination of gangliosides and sulfatide in human cerebrospinal fluid with a microimmunoaffinity technique. Clin Chim Acta 1991;197: 105-15.	Pathophysiological Manifestations	Metabolism and nutrition outcomes
1922	Evaluation of Miglustat Treatment in Patients with Type III Mucopolysaccharidosis: A Randomized, Double-Blind, Placebo-Controlled Study	2011	Guffon	Journal of Pediatrics	France	Randomized, double-blind, placebo-controlled, phase IIB to III study	Trial	Single center	12 months	≥ 2 and ≤ 12 years of age	Treatment group: Mean: 78.4 months; Max: 45, Min: 115 months Placebo group: Mean: 79.5 months; Max: 34, Min: 137 months	Children	MPS IIIA, MPS IIIB, MPS IIIC, MPS IIID	25	Miglustat (dose = surface body of area/1.73mg x 600mg)	SRT	Placebo	Miglustat levels in CSF	Drug therapy monitoring (CSF/blood)			CSF obtained with lumbar puncture was collected at baseline and at 6 months. Miglustat level was determined with a highly sensitive liquid-chromatographyelectrospray tandem mass spectrometry assay		Guitton J, Coste S, Guffon-Fouilhoux N, Cohen S, Manchon M, Guillaumont M. Rapid quantification of miglustat in human plasma and cerebrospinal fluid by liquid chromatography coupled with tandem mass spectrometry. J Chromatogr B Analyt Technol Biomed Life Sci 2009;877:149-54.	Pathophysiological Manifestations	Metabolism and nutrition outcomes
1955	Intracerebral Administration of Adeno-Associated Viral Vector Serotype rh.10 Carrying Human SGSH and SUMF1 cDNAs in Children with Mucopolysaccharidosis Type IIIA Disease: Results of a Phase I/II Trial	2014	Tardieu	Human Gene Therapy	France	open-label, single-arm, monocentric, phase I/II clinical trial	Trial	single centre	12 months	18 months - 6 years old	range: 2 years 8 month - 6 years 7 months	Children	MPS IIIA	4	intracerebral administration of AAVrh.10 carrying the human SGSH and SUMF1 cDNAs, combined with immunosuppressive treatment	Gene therapy	No comparator	CSF evaluation	Drug therapy monitoring (CSF/blood)		incl. concentration of protein and glucose in the CSF, together with cell counts and IFNa titer				Pathophysiological Manifestations	Metabolism and nutrition outcomes
1995	A phase I/II study of intrathecal idursulfase-IT in children with severe mucopolysaccharidosis II	2016	Muenzer	Genetics in Medicine	USA	Phase I/II, randomized, open-label clinical trial	Trial	Multi-centre, multi-country (USA, UK)	6 months	NR	Range: 3-18 years of age	Children	MPS II	16	Group 1: 10-mg of idursulfase-IT monthly	ERT	Group 2: 30-mg of idursulfase-IT monthly Group 3: 2-mg idursulfase-IT monthly Group 4: no treatment	CSF glucose	Drug therapy monitoring (CSF/blood)						Pathophysiological Manifestations	Metabolism and nutrition outcomes
1995	A phase I/II study of intrathecal idursulfase-IT in children with severe mucopolysaccharidosis II	2016	Muenzer	Genetics in Medicine	USA	Phase I/II, randomized, open-label clinical trial	Trial	Multi-centre, multi-country (USA, UK)	6 months	NR	Range: 3-18 years of age	Children	MPS II	16	Group 1: 10-mg of idursulfase-IT monthly	ERT	Group 2: 30-mg of idursulfase-IT monthly Group 3: 2-mg idursulfase-IT monthly Group 4: no treatment	CSF protein	Drug therapy monitoring (CSF/blood)						Pathophysiological Manifestations	Metabolism and nutrition outcomes
1995	A phase I/II study of intrathecal idursulfase-IT in children with severe mucopolysaccharidosis II	2016	Muenzer	Genetics in Medicine	USA	Phase I/II, randomized, open-label clinical trial	Trial	Multi-centre, multi-country (USA, UK)	6 months	NR	Range: 3-18 years of age	Children	MPS II	16	Group 1: 10-mg of idursulfase-IT monthly	ERT	Group 2: 30-mg of idursulfase-IT monthly Group 3: 2-mg idursulfase-IT monthly Group 4: no treatment	CSF red blood cell count	Drug therapy monitoring (CSF/blood)						Pathophysiological Manifestations	Metabolism and nutrition outcomes
1995	A phase I/II study of intrathecal idursulfase-IT in children with severe mucopolysaccharidosis II	2016	Muenzer	Genetics in Medicine	USA	Phase I/II, randomized, open-label clinical trial	Trial	Multi-centre, multi-country (USA, UK)	6 months	NR	Range: 3-18 years of age	Children	MPS II	16	Group 1: 10-mg of idursulfase-IT monthly	ERT	Group 2: 30-mg of idursulfase-IT monthly Group 3: 2-mg idursulfase-IT monthly Group 4: no treatment	CSF white blood cell (WBC) count	Drug therapy monitoring (CSF/blood)						Pathophysiological Manifestations	Metabolism and nutrition outcomes
2056	Intracerebral gene therapy in children with mucopolysaccharidosis type IIIB syndrome: an uncontrolled phase 1/2 clinical trial	2017	Tardieu	Lancet Neurol	France	uncontrolled, phase I/II clinical trial	Trial	multi-centre, multi-country	30 months	18 mos to 4 years	20-53 months	Children	MPS IIIB	4	16 deposits of a recombinant adenoassociated viral vector serotype 2/5 (rAAV2/5) encoding human NAGLU in the brain and cerebellum combined with immunosuppressive therapy	Gene therapy	no comparator	protein, glucose, and cell counts in CSF	Drug therapy monitoring (CSF/blood)		from the results section "Biological testing of serum and CSF samples showed no substantial abnormalities, except for transiently increased concentrations of alanine aminotransferase and aspartate aminotransferase in patient two 1 month after surgery"				Pathophysiological Manifestations	Metabolism and nutrition outcomes
2092	Intrathecal heparan-N-sulfastase in patients with Sanfilippo syndrome type A: A phase IIb randomized trial	2019	Wijburg	Molecular Genetics and Metabolism	USA	Phase IIb, randomized (1:1:1)	Trial		48 weeks	12-48 months	mean age 31.9 (SD 9.3) months	Children	MPS IIIA	21	heparan-N-sulfatas intrathecal 45mg administered every 2 weeks or every 4 weeks	ERT	no treatment	chemistry (CSF)	Drug therapy monitoring (CSF/blood)						Pathophysiological Manifestations	Metabolism and nutrition outcomes
2246	A Phase 2/3 Trial of Pabinafusp Alfa, IDS Fused with Anti-Human Transferrin Receptor Antibody, Targeting Neurodegeneration in MPS-II	2021	Okuyama	Molecular Therapy	Japan	Single arm, open-label phase 2/3 clinical trial	Trial	Single country and multicenter	52 weeks	NR	Mean(range): 8.6 +/- 5.6 years of age	Children	MPS II	28	2.0mg/kg of pabinafusp alfa	ERT	No comparator	Drug concentration in CSF	Drug therapy monitoring (CSF/blood)						Pathophysiological Manifestations	Metabolism and nutrition outcomes
2478	A Study to Assess the Safety and Tolerability of SOBI003 in Pediatric MPS IIIA Patients	2018	https://ClinicalTrials.gov/show/NCT03423186	ClinicalTrials.gov	N/A	Phase 1/2, Open, Non-controlled, Parallel, Sequential Ascending Multiple-dose, Multicenter Study	Trial registration	Multicentre	24 weeks	12-72 months	N/A	N/A	MPS IIIA	6	Dose 1 group: SOBI003 (Modified recombinant human sulphamidase) dose 3 mg/kg once weekly via i.v. infusion	ERT	Dose 2 group: SOBI003 (Modified recombinant human sulphamidase) dose 10 mg/kg once weekly via i.v. infusion	SOBI003 Concentration in Cerebrospinal Fluid	Drug therapy monitoring (CSF/blood)						Pathophysiological Manifestations	Metabolism and nutrition outcomes
2479	A Study to Assess the Safety, Tolerability, and Efficacy of Long-term SOBI003 Treatment in Pediatric MPS IIIA Patients	2019	https://ClinicalTrials.gov/show/NCT03811028	ClinicalTrials.gov	N/A	Phase 1/2, open-label, single-arm extension study	Trial registration	Multicentre	80 weeks	18-78 months	N/A	N/A	MPS IIIA	6	SOBI003 (modified recombinant human sulphamidase) weekly i.v. infusion. Dose will be adjusted to the highest dose that has been declared safe by the safety review committee on the FIH study.	ERT	N/A	SOBI003 Concentration in Cerebrospinal Fluid	Drug therapy monitoring (CSF/blood)						Pathophysiological Manifestations	Metabolism and nutrition outcomes
10002	A phase 1/2 study of intrathecal heparan-N-sulfatase in patients with mucopolysaccharidosis IIIA	2016	Jones	Molecular Genetics and Metabolism	The Netherlands	Open label, phase 1/2 dose-escalation trial	Trial	Multicentre	26 weeks	≥3 years	Median: 5.5; Range 3-24 years	Children and adults	MPS IIIA	12	3 different doses (10, 45, or 90 mg) of intrathecal recombinant human heparan-N-sulfatase (rhHNS) administered via intrathecal drug delivery device (IDDD)	ERT	No comparator	Cerebrospinal fluid cell counts	Drug therapy monitoring (CSF/blood)						Pathophysiological Manifestations	Metabolism and nutrition outcomes
10002	A phase 1/2 study of intrathecal heparan-N-sulfatase in patients with mucopolysaccharidosis IIIA	2016	Jones	Molecular Genetics and Metabolism	The Netherlands	Open label, phase 1/2 dose-escalation trial	Trial	Multicentre	26 weeks	≥3 years	Median: 5.5; Range 3-24 years	Children and adults	MPS IIIA	12	3 different doses (10, 45, or 90 mg) of intrathecal recombinant human heparan-N-sulfatase (rhHNS) administered via intrathecal drug delivery device (IDDD)	ERT	No comparator	Cerebrospinal fluid chemistries	Drug therapy monitoring (CSF/blood)						Pathophysiological Manifestations	Metabolism and nutrition outcomes
2105	Recommendations for the management of MPS VI: systematic evidence- and consensus-based guidance	2019	Akyol	Orphanet Journal of Rare Diseases	Brazil	Guideline	Guideline	Multi-national	N/A	N/A	Adults and Pediatrics	N/A	MPS VI	N/A	N/A	N/A	N/A	endocrine function	Endocrine function		to monitor response to HSCT				Pathophysiological Manifestations	Endocrine outcomes
4	Recommendations for the management of MPS IVA: systematic evidence- and consensus-based guidance	2019	Akyol	Orphanet Journal of Rare Diseases	South Africa	Guideline	Guideline	N/A	N/A	Children and adults	N/A	N/A	MPS IVA	N/A	N/A	N/A	N/A	Endurance	Endurance/exercise capacity		Recommended annually and to measure the efficacy of ERT; reduced endurance can be an indication for hip reconstruction	6MWT (As per the American Thoracic Society guidelines) or Adapted timed 25-ft walk test (T25FFW)		Muenzer J. Overview of the mucopolysaccharidoses. Rheumatology (Oxford). 2011;50(Suppl 5):v4–12; Laboratories ATSCoPSfCPF. ATS statement: guidelines for the six-minute walk test. Am J Respir Crit Care Med. 2002;166:111–7.	Life Impact	Mobility and strength
485	Enzyme replacement therapy for mucopolysaccharidosis VI (Maroteaux-Lamy syndrome): experience in Hong Kong	2011	But	Hong Kong Med J	China	Single-arm, non-randomized, open-label	Trial	Single-centre	48 weeks	n/a	17.2 & 16.8 years	Children	MPS VI	2	Recombinant human arylsulfatase B (rhASB) of Naglazyme	ERT	no comparator	6MWT	Endurance/exercise capacity		Patients were instructed to walk unassisted as far as possible in 6 minutes but were allowed to rest when needed. The wall or handrails were allowed as guides only.	6MWT performed according to published guidelines		ATS Committee on Proficiency Standards for Clinical Pulmonary Function Laboratories. ATS statement: guidelines for the six-minute walk test. Am J Respir Crit Care Med 2002;166:111-7.	Life Impact	Mobility and strength
485	Enzyme replacement therapy for mucopolysaccharidosis VI (Maroteaux-Lamy syndrome): experience in Hong Kong	2011	But	Hong Kong Med J	China	Single-arm, non-randomized, open-label	Trial	Single-centre	48 weeks	n/a	17.2 & 16.8 years	Children	MPS VI	2	Recombinant human arylsulfatase B (rhASB) of Naglazyme	ERT	no comparator	3MSCT	Endurance/exercise capacity		Patients were instructed to climb as many stairs as possible in a 3-minute period and were allowed to rest or use handrails	3MSCT	No		Life Impact	Mobility and strength
1584	Impact of Elosulfase Alfa on Pain in Patients with Morquio A Syndrome over 52 Weeks: MOR-008: A randomized, Double-Blind Pilot Study	2017	Treadwell	JIEMS	USA	Phase 2, randomized, double-blinded pilot study	Trial	multicentre, multinational	52 weeks	≥7 years	Mean age: 13.7, Median Age: 11.5	Children and adults	MPS IVA	25	elosulfase alfa 2.0 mg/kg/week (n=21)	ERT	elosulfase alfa 4.0 mg/kg/week (n=21)	Endurance	Endurance/exercise capacity						Life Impact	Mobility and strength
1584	Impact of Elosulfase Alfa on Pain in Patients with Morquio A Syndrome over 52 Weeks: MOR-008: A randomized, Double-Blind Pilot Study	2017	Treadwell	JIEMS	USA	Phase 2, randomized, double-blinded pilot study	Trial	multicentre, multinational	52 weeks	≥7 years	Mean age: 13.7, Median Age: 11.5	Children and adults	MPS IVA	25	elosulfase alfa 2.0 mg/kg/week (n=21)	ERT	elosulfase alfa 4.0 mg/kg/week (n=21)	Exercise capacity	Endurance/exercise capacity						Life Impact	Mobility and strength
1799	Long-term outcomes of patients with mucopolysaccharidosis VI treated with galsulfase enzyme replacement therapy since infancy	2021	Garcia	Molecular Genetics and Metabolism	USA	Prospective evaluation using data from phase 4: ASB-008 study and clinical data collected at least 5 years after completion of the study	Trial	Multicenter	> 5 years	n/a	10.5, 10.5, 7.9	Children	MPS VI	3	1.0mg/kg/week galsulfase	ERT	2.0mg/kg/week galsulfase	Endurance	Endurance/exercise capacity			6MWT, 3MSCT			Life Impact	Mobility and strength
1822	Long-term, open-label extension study of idursulfase in the treatment of Hunter Syndrome	2011	Muenzer	Genetics in Medicine	USA	Long-term, open-label extension study clinical trial	Trial	Multicentered, multinational	2 years	NR	Mean(range): 14.5 (5.4-30.9) years	Children and adults	MPS II	94	0.5 mg/kg recombinant human iduronate-2-sulfatase (Elaprase)	ERT	No comparator	6MWT distance (m)	Endurance/exercise capacity			The 6MWT was conducted according to the recommendations of the American Thoracic Society. Patients walked back and forth between markers placed 30m apart, and the total distance covered in 6 minutes was recorded by an observer			Life Impact	Mobility and strength
1972	Efficacy and safety of enzyme replacement therapy with BMN 110 (elosulfase alfa) for Morquio A syndrome (mucopolysaccharidosis IVA): a phase 3 randomised placebo-controlled study	2014	Hendriksz	J Inherit Metab Dis	United Kingdom	Double-blind, randomised, placebo-controlled, 24-week phase 3 study	Trial	Multinational, multicentre	24 weeks	≥5 years	Median (range): 11.9 (5,57)	Children and adults	MPS IVA	176	Elosulfase alfa 2.0 mg/kg/every other week (qow), or elosulfase alfa 2.0 mg/kg/week (weekly)	ERT	Placebo	Distance walked in a 6MWT	Endurance/exercise capacity		Provides a measure of endurance	6MWT performed according to American Thoracic Society (ATS) Guidelines		American Thoracic Society (2002) ATS statement: guidelines for the sixminute walk test. Am J Respir Crit Care Med 166:111–117	Life Impact	Mobility and strength
1972	Efficacy and safety of enzyme replacement therapy with BMN 110 (elosulfase alfa) for Morquio A syndrome (mucopolysaccharidosis IVA): a phase 3 randomised placebo-controlled study	2014	Hendriksz	J Inherit Metab Dis	United Kingdom	Double-blind, randomised, placebo-controlled, 24-week phase 3 study	Trial	Multinational, multicentre	24 weeks	≥5 years	Median (range): 11.9 (5,57)	Children and adults	MPS IVA	176	Elosulfase alfa 2.0 mg/kg/every other week (qow), or elosulfase alfa 2.0 mg/kg/week (weekly)	ERT	Placebo	3MSCT	Endurance/exercise capacity		Provides a measure of endurance	3MSCT performed as previously described (Harmatz et al 2005).		Harmatz P, Ketteridge D, Giugliani R et al (2005) Direct comparison of measures of endurance, mobility, and joint function during enzymereplacement therapy of mucopolysaccharidosis VI (Maroteaux- Lamy syndrome): results after 48 weeks in a phase 2 open-label clinical study of recombinant human N-acetylgalactosamine 4- sulfatase. Pediatrics 115:e681–e689	Life Impact	Mobility and strength
1975	Multi-domain impact of elosulfase alfa in Morquio A syndrome in the pivotal phase III trial	2015	Hendriksz	Molecular Genetics and Metabolism	UK	Phase III, double-blind, randomized, placebo-controlled	Trial	Multicenter, multinational	24 weeks	≥5 years of age	5-57 years of age	Children and adults	MPS IVA	176	Group 1: 2.0mg/kg/week elosulfase alfa; Group 2: 2.0mg/kg/every other week ekosulfase alfa	ERT	Group 3: placebo	Distance walked in 6MWT (m)	Endurance/exercise capacity			6MWT			Life Impact	Mobility and strength
1975	Multi-domain impact of elosulfase alfa in Morquio A syndrome in the pivotal phase III trial	2015	Hendriksz	Molecular Genetics and Metabolism	UK	Phase III, double-blind, randomized, placebo-controlled	Trial	Multicenter, multinational	24 weeks	≥5 years of age	5-57 years of age	Children and adults	MPS IVA	176	Group 1: 2.0mg/kg/week elosulfase alfa; Group 2: 2.0mg/kg/every other week ekosulfase alfa	ERT	Group 3: placebo	3MSCT	Endurance/exercise capacity			3MSCT			Life Impact	Mobility and strength
1976	International Guidelines for the Management and Treatment of Morquio A Syndrome	2015	Hendriksz	American Journal of Medical Genetics	UK	Guideline	Guideline	International	N/A	N/A	N/A	N/A	MPS IVA	N/A	N/A	N/A	N/A	endurance	Endurance/exercise capacity		assessed annually	6MWT (most appropriate) or timed 25-foot walk test (T25FW)		American Thoracic Society. 2002. ATS statement: Guidelines for the six-minute walk test. Am J Respir Crit Care Med 166:111–117; PolmanCH,Rudick RA. 2010. The multiple sclerosis functional composite: A clinically meaningful measure of disability. Neurology 74:S8–S15.	Life Impact	Mobility and strength
1979	Diagnostic evaluation, monitoring, and perioperative management of spinal cord compression in patients with Morquio syndrome	2015	Charrow	Molecular Genetics and Metabolism	USA	Guideline	Guideline	multi-national, multi-disciplinary	N/A	N/A	N/A	N/A	MPS IVA	N/A	N/A	N/A	N/A	6MWT	Endurance/exercise capacity		part of functional exercise capacity; assessed yearly	6MWT		ATS statement: guidelines for the six-minute walk test, Am. J. Respir. Crit. Care Med.166 (2002) 111–117.	Life Impact	Mobility and strength
1979	Diagnostic evaluation, monitoring, and perioperative management of spinal cord compression in patients with Morquio syndrome	2015	Charrow	Molecular Genetics and Metabolism	USA	Guideline	Guideline	multi-national, multi-disciplinary	N/A	N/A	N/A	N/A	MPS IVA	N/A	N/A	N/A	N/A	3MSCT	Endurance/exercise capacity		part of functional exercise capacity; assessed yearly	3MSCT		I.M. Balfour-Lynn, S.A. Prasad, A. Laverty, B.F. Whitehead, R. Dinwiddie, A step in theright direction: assessing exercise tolerance in cysticfibrosis, Pediatr. Pulmonol. 25(1998) 278–284. J.W. Bolton, D.S. Weiman, J.L. Haynes, C.A. Hornung, G.N. Olsen, C.H. Almond, Stairclimbing as an indicator of pulmonary function, Chest 92 (1987) 783–788. P. Harmatz, D. Ketteridge, R. Giugliani, N. Guffon, E.…	Life Impact	Mobility and strength
1979	Diagnostic evaluation, monitoring, and perioperative management of spinal cord compression in patients with Morquio syndrome	2015	Charrow	Molecular Genetics and Metabolism	USA	Guideline	Guideline	multi-national, multi-disciplinary	N/A	N/A	N/A	N/A	MPS IVA	N/A	N/A	N/A	N/A	Expanded Timed Get-Up and Go test	Endurance/exercise capacity		may be less research-oriented, more repeatable, and more indicative of patients' daily activities as compared to 3MSCT	Expanded timed get-up and go test		[24] K.White, E. Braunlin, M. Duarte da Ponte, M. Goldberg, C. Hendriksz, D. Horovitz, S. Jones, O. Kim, P. Kishnani, C. Lampe, C. Lavery, W. Mackenzie, K. McBride, N. Mendelsohn, A. Ramlee, V. Valayannopoulos, R. Younis, Morquio/GALNS Registry Development Scientific Summit; May 17 and 18, 2013; Miami, Florida, USA, 2013. [30] J.C.Wall, C. Bell, S. Campbell, J. Davis, The Timed Get-up-and-Go test…	Life Impact	Mobility and strength
1994	Safety and Physiological Effects of Two Different Doses of Elosulfase Alfa in Patients With Morquio A Syndrome: A Randomized, Double-blind, Pilot Study	2015	Burton	American Journal of Medical Genetics	USA	Phase 2, two-arm, randomized, double-blind, pilot study	Trial	Multinational, multicentre	27 weeks	≥7 years	Median: 11.5 years (only 3 pts >18)	Children and adults	MPS IVA	25	elosulfase alfa 2.0 mg/kg/week (n=15)	ERT	elosulfase alfa 4.0 mg/kg/week (n=10)	Endurance	Endurance/exercise capacity		Measure of endurance	6MWT and 3MSCT		American Thoracic Society 2002. ATS statement: Guidelines for the sixminute walk test. Am J Respir Crit Care Med 166:111–117.	Life Impact	Mobility and strength
1994	Safety and Physiological Effects of Two Different Doses of Elosulfase Alfa in Patients With Morquio A Syndrome: A Randomized, Double-blind, Pilot Study	2015	Burton	American Journal of Medical Genetics	USA	Phase 2, two-arm, randomized, double-blind, pilot study	Trial	Multinational, multicentre	27 weeks	≥7 years	Median: 11.5 years (only 3 pts >18)	Children and adults	MPS IVA	25	elosulfase alfa 2.0 mg/kg/week (n=15)	ERT	elosulfase alfa 4.0 mg/kg/week (n=10)	Maximal incremental exercise testing	Endurance/exercise capacity			Measured using CPET, Electronically braked upright cycle ergometer			Life Impact	Mobility and strength
2019	Cardiopulmonary Exercise Testing Reflects Improved Exercise Capacity in Response to Treatment in Morquio A Patients: Results of a 52-Week Pilot Study of Two Different Doses of Elosulfase Alfa	2017	Berger	JMID Reports	USA	Phase 2, two-arm, randomized, double-blind, pilot study	Trial	multicentre, multinational	52 weeks	≥7 years	Median (range): 12 (8,21)	Children and adults	MPS IVA	15	elosulfase alfa 2.0 mg/kg/week (n=15)	ERT	elosulfase alfa 4.0 mg/kg/week (n=10)	Endurance	Endurance/exercise capacity		Measured at screening, week 12, week 24 (primary treatment phase), and week 52 (extension). Each test was performed twice at each time point within a 7-day window, with only one test allowed per day.	Measured by the 6MWT (according to ATS standard) and the 3MSCT		American Thoracic Society (2002) ATS statement: guidelines for thesix-minute walk test. Am J Respir Crit Care Med 166:111–117	Life Impact	Mobility and strength
2019	Cardiopulmonary Exercise Testing Reflects Improved Exercise Capacity in Response to Treatment in Morquio A Patients: Results of a 52-Week Pilot Study of Two Different Doses of Elosulfase Alfa	2017	Berger	JMID Reports	USA	Phase 2, two-arm, randomized, double-blind, pilot study	Trial	multicentre, multinational	52 weeks	≥7 years	Median (range): 12 (8,21)	Children and adults	MPS IVA	15	elosulfase alfa 2.0 mg/kg/week (n=15)	ERT	elosulfase alfa 4.0 mg/kg/week (n=10)	Peak exercise capacity	Endurance/exercise capacity		exercise capacity outcome	Measured during cardiopulmonary exercise test (CPET) using cycle ergometry.			Life Impact	Mobility and strength
2019	Cardiopulmonary Exercise Testing Reflects Improved Exercise Capacity in Response to Treatment in Morquio A Patients: Results of a 52-Week Pilot Study of Two Different Doses of Elosulfase Alfa	2017	Berger	JMID Reports	USA	Phase 2, two-arm, randomized, double-blind, pilot study	Trial	multicentre, multinational	52 weeks	≥7 years	Median (range): 12 (8,21)	Children and adults	MPS IVA	15	elosulfase alfa 2.0 mg/kg/week (n=15)	ERT	elosulfase alfa 4.0 mg/kg/week (n=10)	Exercise duration (min)	Endurance/exercise capacity		exercise capacity outcome	Measured during cardiopulmonary exercise test (CPET) using cycle ergometry			Life Impact	Mobility and strength
2019	Cardiopulmonary Exercise Testing Reflects Improved Exercise Capacity in Response to Treatment in Morquio A Patients: Results of a 52-Week Pilot Study of Two Different Doses of Elosulfase Alfa	2017	Berger	JMID Reports	USA	Phase 2, two-arm, randomized, double-blind, pilot study	Trial	multicentre, multinational	52 weeks	≥7 years	Median (range): 12 (8,21)	Children and adults	MPS IVA	15	elosulfase alfa 2.0 mg/kg/week (n=15)	ERT	elosulfase alfa 4.0 mg/kg/week (n=10)	Work efficiency	Endurance/exercise capacity	Defined by a decrease in the required O2 uptake per unit of work (VO2/watt)	exercise capacity outcome	Measured during cardiopulmonary exercise test (CPET) using cycle ergometry			Life Impact	Mobility and strength
2105	Recommendations for the management of MPS VI: systematic evidence- and consensus-based guidance	2019	Akyol	Orphanet Journal of Rare Diseases	Brazil	Guideline	Guideline	Multi-national	N/A	N/A	Adults and Pediatrics	N/A	MPS VI	N/A	N/A	N/A	N/A	endurance	Endurance/exercise capacity		Recommended annually and to measure the efficacy of ERT and HSCT; reduced endurance can be an indication for hip reconstruction	6MWT or adapted timed 25-ft walk test (T25FW) for those who cannot do the 6MWT		Laboratories ATSCoPSfCPF. ATS statement: guidelines for the six-minute walk test. Am J Respir Crit Care Med. 2002;166:111–7.	Life Impact	Mobility and strength
2121	Clinical trial of laronidase in Hurler syndrome after hematopoietic cell transplantation	2020	Polgreen	Pediatric Research	USA	Open-label, single arm, pilot study	Trial	Single centre	2 years	<14 years	Range: 5-13 years	Children	MPS I-H	10	Laronidase (0.58 mg/kg i.v.)	ERT	No comparator (historical group)	Time to fatigue	Endurance/exercise capacity	Patient request to stop despite encouragement to continue	Measure of fitness	Modified Balke Treadmill Test		Rowland, T. Pediatric Laboratory Exercise Testing Champaing. Illinois: Human Kinetics Europe Ltd.; 1993.	Life Impact	Mobility and strength
2121	Clinical trial of laronidase in Hurler syndrome after hematopoietic cell transplantation	2020	Polgreen	Pediatric Research	USA	Open-label, single arm, pilot study	Trial	Single centre	2 years	<14 years	Range: 5-13 years	Children	MPS I-H	10	Laronidase (0.58 mg/kg i.v.)	ERT	No comparator (historical group)	6MWT	Endurance/exercise capacity		Measure of overall physical function and health status, mobility, coordination, and cardiorespiratory status	6MWT conducted as previously described		ATS Committee on Proficiency Standards for Clinical Pulmonary Function Laboratories. ATS statement: guidelines for the six-minute walk test. Am. J. Respir. Crit. Care Med. 166, 111–117 (2002).	Life Impact	Mobility and strength
2130	Enzyme replacement therapy interruption in patients with Mucopolysaccharidoses: Recommendations for distinct scenarios in Latin America	2020	Solano	Molecular Genetics and Metabolism Reports	Brazil	Guideline	Guideline	N/A	N/A	N/A	N/A	N/A	MPS I, MPS II, MPS IVA, MPS VI	N/A	Enzyme replacement therapy	ERT	N/A	6MWT	Endurance/exercise capacity			6MWT			Life Impact	Mobility and strength
2203	Guidelines for diagnosis and treatment of Hunter Syndrome for clinicians in Latin America	2014	Giugliani	Genetics and Molecular Biology	Brazil	Guideline	Guideline	Latin America	n/a	n/a	n/a	N/A	MPS II	N/A	n/a	N/A	n/a	6MWT	Endurance/exercise capacity		Measure of pulmonary function; in patients receiving ERT	6MWT		American Thoracic Society (2002) ATS statement: guidelines for the six-minute walk test. Am J Respir Crit Care Med 166:111-117.	Life Impact	Mobility and strength
2203	Guidelines for diagnosis and treatment of Hunter Syndrome for clinicians in Latin America	2014	Giugliani	Genetics and Molecular Biology	Brazil	Guideline	Guideline	Latin America	n/a	n/a	n/a	N/A	MPS II	N/A	n/a	N/A	n/a	3-minute stair climbing test	Endurance/exercise capacity		Measure of pulmonary function	3MSCT			Life Impact	Mobility and strength
2236	Pilot study of the safety and effect of adalimumab on pain, physical, and musculoskeletal disease in mupolysaccharidosis types I and II	2017	Polgreen	Molecular Genetics and Metabolism Reports	USA	Randomized, double-blinded, placebo-conrolled crossover study	Trial	NR	32 weeks	≥ 5 years of age	6 & 15 years old	Children	MPS I-H, MPS II	2	Adalimumab (20mg [weight 15 - 30kg]) or 40mg[≥30kg])	TNF-α inhibitor	Placebo (saline)	6MWT	Endurance/exercise capacity		Measure of physical function	6MWT			Life Impact	Mobility and strength
2246	A Phase 2/3 Trial of Pabinafusp Alfa, IDS Fused with Anti-Human Transferrin Receptor Antibody, Targeting Neurodegeneration in MPS-II	2021	Okuyama	Molecular Therapy	Japan	Single arm, open-label phase 2/3 clinical trial	Trial	Single country and multicenter	52 weeks	NR	Mean(range): 8.6 +/- 5.6 years of age	Children	MPS II	28	2.0mg/kg of pabinafusp alfa	ERT	No comparator	6MWT distance	Endurance/exercise capacity			6MWT			Life Impact	Mobility and strength
2246	A Phase 2/3 Trial of Pabinafusp Alfa, IDS Fused with Anti-Human Transferrin Receptor Antibody, Targeting Neurodegeneration in MPS-II	2021	Okuyama	Molecular Therapy	Japan	Single arm, open-label phase 2/3 clinical trial	Trial	Single country and multicenter	52 weeks	NR	Mean(range): 8.6 +/- 5.6 years of age	Children	MPS II	28	2.0mg/kg of pabinafusp alfa	ERT	No comparator	2MWT (m)	Endurance/exercise capacity			2MWT			Life Impact	Mobility and strength
4	Recommendations for the management of MPS IVA: systematic evidence- and consensus-based guidance	2019	Akyol	Orphanet Journal of Rare Diseases	South Africa	Guideline	Guideline	N/A	N/A	Children and adults	N/A	N/A	MPS IVA	N/A	N/A	N/A	N/A	ENT examination (including tympanometry and visualisation of the upper respiratory tract)	ENT manifestations	Tympanometry is used to measure the volume of the ear canal/tympanic membrane movement and indirectly assess for fluid accumulation and opening of pressure equalising tubes	part of ENT; should include visualization of the upper respiratory tract; endoscopic examinations should be recorded and kept to monitor disease progression	endoscopic examinations. Fibreoptic examination in patients with MPS VI should be performed at diagnosis and at least annually thereafter, or as clinically indicated.			Pathophysiological Manifestations	Ear and labyrinth outcomes
4	Recommendations for the management of MPS IVA: systematic evidence- and consensus-based guidance	2019	Akyol	Orphanet Journal of Rare Diseases	South Africa	Guideline	Guideline	N/A	N/A	Children and adults	N/A	N/A	MPS IVA	N/A	N/A	N/A	N/A	otitis media	ENT manifestations		Can be an indication for tonsillectomy and/or adenoidectomy				Pathophysiological Manifestations	Ear and labyrinth outcomes
4	Recommendations for the management of MPS IVA: systematic evidence- and consensus-based guidance	2019	Akyol	Orphanet Journal of Rare Diseases	South Africa	Guideline	Guideline	N/A	N/A	Children and adults	N/A	N/A	MPS IVA	N/A	N/A	N/A	N/A	obstruction or malacia of upper respiratory tract	ENT manifestations		part of ENT	upper airway CT			Pathophysiological Manifestations	Ear and labyrinth outcomes
530	Genistein supplementation in patients affected by Sanfilippo disease	2011	Delgadillo	Journal of Inherited Metabolic Disease	Spain	Open-label pilot trial	Trial	NR	1 year	NR	Mean(range): 9.6 (2.18-19) years old	Children and adults	MPS IIIA, MPS IIIB, MPS IIIC	19	5mg/kg/day of genistein-rich soy isoflavone extract	SRT	No comparator	Swallowing	ENT manifestations		Measure of 'clinical assessment'; Scale: chewing difficulty (1), occasional dysphagia (2), daily dysphagia (3), nasogastric tube/button feeding (4)	For clinical assessment based on the progressive symptoms of MPS III we applied a disability scale. Three categories for the disability scale: mildly affected (1–6 points), moderately affected (7–14 points), and severely affected (15–21 points). Clinical evaluations were performed by the same physician always for the same patient.			Pathophysiological Manifestations	Ear and labyrinth outcomes
1931	Mucopolysaccharidosis type II: European recommendations for the diagnosis and multidisciplinary management of a rare disease	2011	Scarpa	Orphanet Journal of Rare Diseases	UK	Guideline	Guideline	Pan-European	N/A	N/A	N/A	N/A	MPS II	N/A	N/A	N/A	N/A	Recurrent ear infections	ENT manifestations		Ear, nose, throat monitoring	Medical history (frequency of ear infections),* otological and audiological examinations*			Pathophysiological Manifestations	Ear and labyrinth outcomes
1931	Mucopolysaccharidosis type II: European recommendations for the diagnosis and multidisciplinary management of a rare disease	2011	Scarpa	Orphanet Journal of Rare Diseases	UK	Guideline	Guideline	Pan-European	N/A	N/A	N/A	N/A	MPS II	N/A	N/A	N/A	N/A	Frequency of upper respiratory tract infections	ENT manifestations		Ear, nose, throat monitoring	Medical history (frequency of respiratory infections),* vital signs (pulse, respiratory rate, blood pressure, and oxygen saturation in air)* spirometry to measure FVC*			Pathophysiological Manifestations	Ear and labyrinth outcomes
1931	Mucopolysaccharidosis type II: European recommendations for the diagnosis and multidisciplinary management of a rare disease	2011	Scarpa	Orphanet Journal of Rare Diseases	UK	Guideline	Guideline	Pan-European	N/A	N/A	N/A	N/A	MPS II	N/A	N/A	N/A	N/A	Thick nasal and tracheal secretions	ENT manifestations		Ear, nose, throat monitoring	Examination of upper airway*			Pathophysiological Manifestations	Ear and labyrinth outcomes
2105	Recommendations for the management of MPS VI: systematic evidence- and consensus-based guidance	2019	Akyol	Orphanet Journal of Rare Diseases	Brazil	Guideline	Guideline	Multi-national	N/A	N/A	Adults and Pediatrics	N/A	MPS VI	N/A	N/A	N/A	N/A	ENT assessment incl. tympanometry	ENT manifestations		part of ENT; should include visualization of the upper respiratory tract; Endoscopic examinations should be recorded and kept, to monitor disease progression; used to measure response to HSCT	endoscopic examinations. Fibreoptic examination in patients with MPS VI should be performed at diagnosis and at least annually thereafter, or as clinically indicated.			Pathophysiological Manifestations	Ear and labyrinth outcomes
2105	Recommendations for the management of MPS VI: systematic evidence- and consensus-based guidance	2019	Akyol	Orphanet Journal of Rare Diseases	Brazil	Guideline	Guideline	Multi-national	N/A	N/A	Adults and Pediatrics	N/A	MPS VI	N/A	N/A	N/A	N/A	obstruction or malacia of upper respiratory tract	ENT manifestations		part of ENT	upper airway CT			Pathophysiological Manifestations	Ear and labyrinth outcomes
2105	Recommendations for the management of MPS VI: systematic evidence- and consensus-based guidance	2019	Akyol	Orphanet Journal of Rare Diseases	Brazil	Guideline	Guideline	Multi-national	N/A	N/A	Adults and Pediatrics	N/A	MPS VI	N/A	N/A	N/A	N/A	Otitis media	ENT manifestations		Recurrent otitis media infections can be an indication for tonsillectomy and/or adenoidectomy; Insertion of ventilation tubes is recommended for patients with MPS VI with otitis media with effusion and/or recurrent otitis media to maintain hearing and/or prevent recurrent acute otitis media				Pathophysiological Manifestations	Ear and labyrinth outcomes
2194	The role of enzyme replacement therapy in severe Hunter syndrome—an expert panel consensus	2012	Muenzer	Eur J Pediatr	USA	Guideline	Guideline	International	N/A	N/A	N/A	N/A	MPS II	N/A	Enzyme replacement therapy	ERT	N/A	Frequency of respiratory infections	ENT manifestations						Pathophysiological Manifestations	Ear and labyrinth outcomes
2056	Intracerebral gene therapy in children with mucopolysaccharidosis type IIIB syndrome: an uncontrolled phase 1/2 clinical trial	2017	Tardieu	Lancet Neurol	France	uncontrolled, phase I/II clinical trial	Trial	multi-centre, multi-country	30 months	18 mos to 4 years	20-53 months	Children	MPS IIIB	4	16 deposits of a recombinant adenoassociated viral vector serotype 2/5 (rAAV2/5) encoding human NAGLU in the brain and cerebellum combined with immunosuppressive therapy	Gene therapy	no comparator	NAGLU catalytic activity	Enzyme activity			measured in CSF samples concentrated six times and in non-concentrated plasma samples			Pathophysiological Manifestations	Metabolism and nutrition outcomes
2087	Diagnosis and follow-up of patients with Hunter syndrome in Spain	2018	González-Gutiérrez-Solana	Medicine	Spain	Guideline	Guideline	Single country	N/A	N/A	N/A	N/A	MPS II	N/A	N/A	N/A	N/A	I2S enzyme activity	Enzyme activity		Laboratory tests; Every 6 months during the first 2 years, then every 12 months				Pathophysiological Manifestations	Metabolism and nutrition outcomes
2092	Intrathecal heparan-N-sulfastase in patients with Sanfilippo syndrome type A: A phase IIb randomized trial	2019	Wijburg	Molecular Genetics and Metabolism	USA	Phase IIb, randomized (1:1:1)	Trial		48 weeks	12-48 months	mean age 31.9 (SD 9.3) months	Children	MPS IIIA	21	heparan-N-sulfatas intrathecal 45mg administered every 2 weeks or every 4 weeks	ERT	no treatment	rhHNS enzyme activity	Enzyme activity		CSF samples				Pathophysiological Manifestations	Metabolism and nutrition outcomes
2459	Gene Transfer Study of ABO-102 in Patients With Middle and Advanced Phases of MPS IIIA Disease	2019	https://clinicaltrials.gov/ct2/show/NCT04088734	ClinicalTrials.gov	N/A	Phase I/II, open label, single-dose, gene transfer study	Trial registration	Multi-country	24 months	2-17 years	N/A	N/A	MPS IIIA	12	ABO-102 (scAAV9.U1a.hSGSH) administered by intravenous injection through a peripheral limb vein at a dose of 3 X 10^13 vg/kg	Gene therapy	N/A	SGSH enzyme activity	Enzyme activity		Measured in CSF, plasma or leukocyte				Pathophysiological Manifestations	Metabolism and nutrition outcomes
2568	RGX-121 Gene Therapy in Patients With MPS II (Hunter Syndrome)	2018	https://ClinicalTrials.gov/show/NCT03566043	ClinicalTrials.gov	N/A	Phase I/II, open-label, single arm dose, escalation study	Trial registration	Multicenter	104 weeks	≥4 months to <5 years	N/A	N/A	MPS II	18	Dose Escalation of Recombinant adeno-associated virus serotype 9 capsid containing human iduronate-2-sulfatase expression cassette Dose 1: 1.3x10^10 GC/g brain mass of RGX-121 Dose 2: 6.5x10^10 GC/g brain mass of RGX-121 Dose 2 (Expanded Cohort): 6.5x10^10 GC/g brain mass of RGX-121 Dose 3: 2.0x10^11 GC/g brain mass of RGX-121 Dose 3 (Expanded Cohort): 2.0x10^11 GC/g brain mass of RGX-121 (Poly-A…	Gene therapy	No comparator	Iduronate-2-sulfatase activity	Enzyme activity						Pathophysiological Manifestations	Metabolism and nutrition outcomes
2569	RGX-121 Gene Therapy in Children 5 Years of Age and Over With MPS II (Hunter Syndrome)	2020	https://clinicaltrials.gov/ct2/show/NCT04571970	ClinicalTrials.gov	N/A	Phase I/II, open-label, single arm clinical trial	Trial registration	Multicenter, Multi-Country	104 weeks	5-17 years	N/A	N/A	MPS II	6	6.5 × 10^10 GC/g brain mass of RGX-121 (Recombinant adeno-associated virus serotype 9 capsid containing human iduronate-2-sulfatase expression cassette)	Gene therapy	No comparator	Iduronate-2-sulfatase activity	Enzyme activity						Pathophysiological Manifestations	Metabolism and nutrition outcomes
2584	Gene Therapy With Modified Autologous Hematopoietic Stem Cells for Patients With Mucopolysaccharidosis Type IIIA	2019	https://clinicaltrials.gov/ct2/show/NCT04201405	ClinicalTrials.gov	N/A	Phase I-II, open label study	Trial registration	Single centre, single country (UK)	up to 3 years	3-24 months	N/A	N/A	MPS IIIA	3 to 5	Hematopoietic stem cell gene therapy (autologous CD34+ cells transduced with a lentiviral vector containing the human SGSH gene)	Gene therapy	N/A	Expression of SGSH (heparan-N-sulfatase) in total leukocytes	Enzyme activity		To evaluate biological efficacy	Measured by the expression of SGSH in total leukocytes within or above normal range at 12 months post-IMP treatment			Pathophysiological Manifestations	Metabolism and nutrition outcomes
2584	Gene Therapy With Modified Autologous Hematopoietic Stem Cells for Patients With Mucopolysaccharidosis Type IIIA	2019	https://clinicaltrials.gov/ct2/show/NCT04201405	ClinicalTrials.gov	N/A	Phase I-II, open label study	Trial registration	Single centre, single country (UK)	up to 3 years	3-24 months	N/A	N/A	MPS IIIA	3 to 5	Hematopoietic stem cell gene therapy (autologous CD34+ cells transduced with a lentiviral vector containing the human SGSH gene)	Gene therapy	N/A	SGSH activity (plasma)	Enzyme activity						Pathophysiological Manifestations	Metabolism and nutrition outcomes
2584	Gene Therapy With Modified Autologous Hematopoietic Stem Cells for Patients With Mucopolysaccharidosis Type IIIA	2019	https://clinicaltrials.gov/ct2/show/NCT04201405	ClinicalTrials.gov	N/A	Phase I-II, open label study	Trial registration	Single centre, single country (UK)	up to 3 years	3-24 months	N/A	N/A	MPS IIIA	3 to 5	Hematopoietic stem cell gene therapy (autologous CD34+ cells transduced with a lentiviral vector containing the human SGSH gene)	Gene therapy	N/A	SGSH activity (peripheral blood mononuclear cells)	Enzyme activity						Pathophysiological Manifestations	Metabolism and nutrition outcomes
2584	Gene Therapy With Modified Autologous Hematopoietic Stem Cells for Patients With Mucopolysaccharidosis Type IIIA	2019	https://clinicaltrials.gov/ct2/show/NCT04201405	ClinicalTrials.gov	N/A	Phase I-II, open label study	Trial registration	Single centre, single country (UK)	up to 3 years	3-24 months	N/A	N/A	MPS IIIA	3 to 5	Hematopoietic stem cell gene therapy (autologous CD34+ cells transduced with a lentiviral vector containing the human SGSH gene)	Gene therapy	N/A	SGSH activity (CSF)	Enzyme activity						Pathophysiological Manifestations	Metabolism and nutrition outcomes
2585	Gene Therapy With Modified Autologous Hematopoietic Stem Cells for the Treatment of Patients With Mucopolysaccharidosis Type I, Hurler Variant	2018	https://clinicaltrials.gov/ct2/show/NCT03488394	ClinicalTrials.gov	N/A	Phase I/II, open-label, single group assignment clinical trial	Trial registration	Single country	5 years	≥ 28 days and ≤ 11 years old	N/A	N/A	MPS I-H	8	Intravenous gene therapy (Frozen autologous CD34+ hematopoietic stem and progenitor cells genetically modified with the lentiviral vector IDUA LV, encoding for the α-L-iduronidase cDNA, in their final formulation medium. The drug product target dose is more or equal to 8x10^6 CD34+ cells/Kg, with a minimum dose of 4x10^6 CD34+ cells/Kg and a maximum dose of 35x10^6 CD34+ cells/Kg.)	Gene therapy	No comparator	IDUA activity in the blood	Enzyme activity		IDUA activity measured on peripheral dried blood spot				Pathophysiological Manifestations	Metabolism and nutrition outcomes
2585	Gene Therapy With Modified Autologous Hematopoietic Stem Cells for the Treatment of Patients With Mucopolysaccharidosis Type I, Hurler Variant	2018	https://clinicaltrials.gov/ct2/show/NCT03488394	ClinicalTrials.gov	N/A	Phase I/II, open-label, single group assignment clinical trial	Trial registration	Single country	5 years	≥ 28 days and ≤ 11 years old	N/A	N/A	MPS I-H	8	Intravenous gene therapy (Frozen autologous CD34+ hematopoietic stem and progenitor cells genetically modified with the lentiviral vector IDUA LV, encoding for the α-L-iduronidase cDNA, in their final formulation medium. The drug product target dose is more or equal to 8x10^6 CD34+ cells/Kg, with a minimum dose of 4x10^6 CD34+ cells/Kg and a maximum dose of 35x10^6 CD34+ cells/Kg.)	Gene therapy	No comparator	Achievement of supraphysiologic IDUA activity in blood	Enzyme activity	IDUA activity measured on peripheral blood dried spot up to supraphysiologic levels as compared with healthy donors. A supraphysiologic IDUA level is defined as >24.31 μmol/L/h, which is the 97.5 percentile of the IDUA distribution in healthy children.					Pathophysiological Manifestations	Metabolism and nutrition outcomes
2585	Gene Therapy With Modified Autologous Hematopoietic Stem Cells for the Treatment of Patients With Mucopolysaccharidosis Type I, Hurler Variant	2018	https://clinicaltrials.gov/ct2/show/NCT03488394	ClinicalTrials.gov	N/A	Phase I/II, open-label, single group assignment clinical trial	Trial registration	Single country	5 years	≥ 28 days and ≤ 11 years old	N/A	N/A	MPS I-H	8	Intravenous gene therapy (Frozen autologous CD34+ hematopoietic stem and progenitor cells genetically modified with the lentiviral vector IDUA LV, encoding for the α-L-iduronidase cDNA, in their final formulation medium. The drug product target dose is more or equal to 8x10^6 CD34+ cells/Kg, with a minimum dose of 4x10^6 CD34+ cells/Kg and a maximum dose of 35x10^6 CD34+ cells/Kg.)	Gene therapy	No comparator	IDUA activity in the plasma	Enzyme activity		IDUA activity measured on plasma samples from peripheral blood.				Pathophysiological Manifestations	Metabolism and nutrition outcomes
1931	Mucopolysaccharidosis type II: European recommendations for the diagnosis and multidisciplinary management of a rare disease	2011	Scarpa	Orphanet Journal of Rare Diseases	UK	Guideline	Guideline	Pan-European	N/A	N/A	N/A	N/A	MPS II	N/A	N/A	N/A	N/A	Enlarged, protruding tongue	Facial features		Ear, nose, throat monitoring	Clinical examination*			Pathophysiological Manifestations	General outcomes
1931	Mucopolysaccharidosis type II: European recommendations for the diagnosis and multidisciplinary management of a rare disease	2011	Scarpa	Orphanet Journal of Rare Diseases	UK	Guideline	Guideline	Pan-European	N/A	N/A	N/A	N/A	MPS II	N/A	N/A	N/A	N/A	Coarse facial features	Facial features		General appearance; includes broad nose with flared nostrils, prominent supraorbital ridges, large jowls, thickened lips	Clinical examination			Pathophysiological Manifestations	General outcomes
1952	Galsulfase (Naglazyme) therapy in infants with mucopolysaccharidosis VI	2014	Harmatz	JIMD	USA	Phase 4, open-label, randomized, two-dose level study	Trial	Multicenter and multinational	52 weeks	1 year of age +/- a few months (subjective, didn't concretely chose)	Range: 3.3 - 12.7 months. Mean age: 9.2 months	Children	MPS VI	4	Galsulfase (Naglazyme) 1.0mg/kg	ERT	Galsulfase (Naglazyme) 2.0mg/kg	Changes in dysmorphic features	Facial features		Noting presence of changes characteristic of MPS VI such as, but not limited to: coarse facies, joint contractures, bony abnormalities of the spine and throax, claw and hand deformity	Physical examination			Pathophysiological Manifestations	General outcomes
2087	Diagnosis and follow-up of patients with Hunter syndrome in Spain	2018	González-Gutiérrez-Solana	Medicine	Spain	Guideline	Guideline	Single country	N/A	N/A	N/A	N/A	MPS II	N/A	N/A	N/A	N/A	Dysmorphism	Facial features		Before every therapy session and every 6 months during the first 2 years, then every 12 months	Physical examination			Pathophysiological Manifestations	General outcomes
2194	The role of enzyme replacement therapy in severe Hunter syndrome—an expert panel consensus	2012	Muenzer	Eur J Pediatr	USA	Guideline	Guideline	International	N/A	N/A	N/A	N/A	MPS II	N/A	Enzyme replacement therapy	ERT	N/A	Coarseness of facial features	Facial features			Physician examination			Pathophysiological Manifestations	General outcomes
2194	The role of enzyme replacement therapy in severe Hunter syndrome—an expert panel consensus	2012	Muenzer	Eur J Pediatr	USA	Guideline	Guideline	International	N/A	N/A	N/A	N/A	MPS II	N/A	Enzyme replacement therapy	ERT	N/A	Macroglossia	Facial features			Physician examination			Pathophysiological Manifestations	General outcomes
4	Recommendations for the management of MPS IVA: systematic evidence- and consensus-based guidance	2019	Akyol	Orphanet Journal of Rare Diseases	South Africa	Guideline	Guideline	N/A	N/A	Children and adults	N/A	N/A	MPS IVA	N/A	N/A	N/A	N/A	Fatigue	Fatigue			patient-reported outcome			Life Impact	Child and caregiver/family impact
2032	Individual heat map assessments demonstrate vestronidase alfa treatment response in a highly heterogeneous mucopolysaccharidosis VII study population	2019	Haller	JMID Reports	USA	Phase 3, randomized, placebo-controlled, blind-start (or single-crossover)	Trial	Multinational	48 weeks	5-35 years	8-25 (9 subjects were <18)	Children and adults	MPS VII	12	Intravenous vestronidase alfa 4 mg/kg	ERT	placebo	Fatigue	Fatigue		includes total fatigue, general fatigue, sleep/rest fatigue, cognitive fatigue	PedsQL Multidimensional Fatigue Scale, CPE		18. Varni JW, Seid M, Rode CA. The PedsQL: measurement model for the pediatric quality of life inventory. Med Care. 1999;37:126-139. 19. Varni JW, Burwinkle TM, Szer IS. The PedsQL Multidimensional Fatigue Scale in pediatric rheumatology: reliability and validity. J Rheumatol. 2004;31:2494-2500.	Life Impact	Child and caregiver/family impact
2105	Recommendations for the management of MPS VI: systematic evidence- and consensus-based guidance	2019	Akyol	Orphanet Journal of Rare Diseases	Brazil	Guideline	Guideline	Multi-national	N/A	N/A	Adults and Pediatrics	N/A	MPS VI	N/A	N/A	N/A	N/A	fatigue	Fatigue		part of disease burden	patient-reported outcome	not in the specific disorders		Life Impact	Child and caregiver/family impact
2113	The long-term safety and efficacy of vestronidase alfa, rhGUS enzyme replacement therapy, in subjects with mucopolysaccharidosis VII	2020	Wang	Molecular Genetics and Metabolism	USA	Phase 3, open-label, long term extension study	Trial	Multinational	(Up to) 144 weeks	NR	8-25 years of age	Children and adults	MPS VII	12	Vestronidase alfa (recombinant human beta-glucuronidase) 4 mg/kg IV Q2W	ERT	No comparator	Fatigue	Fatigue		Used to measure efficacy	Pediatric Quality of life (PedsQL) Multidimensional Fatigue Scale		J.W. Varni, M. Seid, C.A. Rode, The PedsQL: measurement model for the pediatric quality of life inventory, MedCare 37 (1999) 126–139.	Life Impact	Child and caregiver/family impact
24	Impact of Elosulfasse Alfa in Patients with Morquio A Syndrome Who Have Limited Ambulation: An Open-Label, Phase 2-Study	2017	Harmatz	American Journal of Medical Genetics	USA	Phase 2, open-label	Trial	Multi-national	48 weeks (initial phase 2) up to 96 weeks (open label extension)	≥ 5 y/o	Range: 9.8 - 42.2.	Children and adults	MPS IVA	10	2.0mg/kg elosulfase alfa	ERT	No comparator	Upper Extremity Function: Dexterity	Fine-motor ability			Functional dexterity test (FDT), measured as FDT speed (peg/min) & change from baseline	Yes: The FDT is a validated and timed dexterity test that assesses the ability to use the hand in daily tasks	Aaron DH, Jansen CWS. 2003. Development of the Functional Dexterity Test (FDT): Construction, validity, reliability, and normative data. J Hand Ther 16:12–21.	Growth and Development	Cognition and development
1799	Long-term outcomes of patients with mucopolysaccharidosis VI treated with galsulfase enzyme replacement therapy since infancy	2021	Garcia	Molecular Genetics and Metabolism	USA	Prospective evaluation using data from phase 4: ASB-008 study and clinical data collected at least 5 years after completion of the study	Trial	Multicenter	> 5 years	n/a	10.5, 10.5, 7.9	Children	MPS VI	3	1.0mg/kg/week galsulfase	ERT	2.0mg/kg/week galsulfase	Fine motor skills	Fine-motor ability		BOT-2 subtests include: fine motor precision (FMP), fine motor integration (FMI), manual dexterity (MD), upper limb coordination (ULC) and bilateral coordination (BC), balance, running speed and agility (RSA), and strength	Bruininks-Orseretsky Test of Motor Proficiency (BOT-2)	BOT-2 is a standardized, normative assessment	J.C. Deitz, D. Kartin, K. Kopp, Review of the bruininks-oseretsky test of motor proficiency, second edition (BOT-2), Phys. Occup. Ther. Pediatr. 27 (2007) 87–102.	Growth and Development	Cognition and development
1799	Long-term outcomes of patients with mucopolysaccharidosis VI treated with galsulfase enzyme replacement therapy since infancy	2021	Garcia	Molecular Genetics and Metabolism	USA	Prospective evaluation using data from phase 4: ASB-008 study and clinical data collected at least 5 years after completion of the study	Trial	Multicenter	> 5 years	n/a	10.5, 10.5, 7.9	Children	MPS VI	3	1.0mg/kg/week galsulfase	ERT	2.0mg/kg/week galsulfase	Upper limb function: dexterity	Fine-motor ability		Measure of upper limb function	Functional dexterity test (FDT)		D.H. Aaron, C.W.S. Jansen, Development of the functional dexterity test (FDT): construction, validity, reliability, and normative data, J. Hand Ther. 16 (2003) 12–21	Growth and Development	Cognition and development
1952	Galsulfase (Naglazyme) therapy in infants with mucopolysaccharidosis VI	2014	Harmatz	JIMD	USA	Phase 4, open-label, randomized, two-dose level study	Trial	Multicenter and multinational	52 weeks	1 year of age +/- a few months (subjective, didn't concretely chose)	Range: 3.3 - 12.7 months. Mean age: 9.2 months	Children	MPS VI	4	Galsulfase (Naglazyme) 1.0mg/kg	ERT	Galsulfase (Naglazyme) 2.0mg/kg	Fine motor skills	Fine-motor ability			DENVER II Development Test or Griffiths Scales		Frankenburg WK, Dodds J, Archer P, Shapiro H, Bresnick B (1992) The Denver II: a major revision and restandardization of the Denver Developmental Screening Test. Pediatrics 89:91–97 Ivens J, Martin N (2002) A common metric for the Griffiths Scales. Arch Dis Child 87:109–110	Growth and Development	Cognition and development
1976	International Guidelines for the Management and Treatment of Morquio A Syndrome	2015	Hendriksz	American Journal of Medical Genetics	UK	Guideline	Guideline	International	N/A	N/A	N/A	N/A	MPS IVA	N/A	N/A	N/A	N/A	upper limb/extremity function (fine motor skills)	Fine-motor ability		should be assessed annually	standardized upper extremity function test (e.g., grip strength and pinch strength, the 9-hole peg test and the functional dexterity test), regular evaluation by a physiotherapist		Aaron DH, Jansen CW. 2003. Development of the Functional DexterityTest (FDT): Construction, validity, reliability, and normative data. JHand Ther 16:12–21. Poole JL, Burtner PA, Torres TA ,McMullen CK, Markham A, Marcum ML,Anderson JB, Qualls C. 2005. Measuring dexterity in children using the Nine-hole Peg Test. J Hand Ther 18:348–351.	Growth and Development	Cognition and development
2032	Individual heat map assessments demonstrate vestronidase alfa treatment response in a highly heterogeneous mucopolysaccharidosis VII study population	2019	Haller	JMID Reports	USA	Phase 3, randomized, placebo-controlled, blind-start (or single-crossover)	Trial	Multinational	48 weeks	5-35 years	8-25 (9 subjects were <18)	Children and adults	MPS VII	12	Intravenous vestronidase alfa 4 mg/kg	ERT	placebo	Fine-motor skills	Fine-motor ability		includes fine motor precision, manual dexterity assessments	BOT-2, CPE			Growth and Development	Cognition and development
2113	The long-term safety and efficacy of vestronidase alfa, rhGUS enzyme replacement therapy, in subjects with mucopolysaccharidosis VII	2020	Wang	Molecular Genetics and Metabolism	USA	Phase 3, open-label, long term extension study	Trial	Multinational	(Up to) 144 weeks	NR	8-25 years of age	Children and adults	MPS VII	12	Vestronidase alfa (recombinant human beta-glucuronidase) 4 mg/kg IV Q2W	ERT	No comparator	Fine motor proficiency	Fine-motor ability		Used as a domain in the MDRI. Includes: fine motor precision and manual dexterity	Bruininks-Oseretsky Test of Motor Proficiency (BOT-2): Fine Motor Proficiency Outcome Minimum important difference (MID): change of 0.72 on fine motor precision and 1.47 on manual dexterity		[16] R. Bruininks, B. Bruininks, Bruininks-Oseretsky Test of Motor Proficiency 2nd edition manual. 2nd edition manual ed, Minneaplois, MN, NCS Pearson, 2005. [29] Y.P. Wuang, C.Y. Su, Reliability and responsiveness of the Bruininks-Oseretsky test of motor proficiency-second edition in children with intellectual disability, Res. Dev. Disabil. 30 (2009) 847–855, https://doi.org/10.1016/j.ridd.2008.…	Growth and Development	Cognition and development
2241	Therapy development for the mucopolysaccharidoses: Updated consensus recommendations for neuropsychological endpoints	2020	van der Lee	Molecular Genetics and Metabolism	USA	Guideline	Guideline	multi-national	N/A	N/A	N/A	N/A	MPS (general)	N/A	N/A	N/A	N/A	fine motor skills	Fine-motor ability			Purdue Pegboard, 9-hole pegboard, Peabody Development Motor Scales II (PDMS-II) (most appropriate for use in non-cognitively impaired patients under 4 years of age), Bruininks-Oseretsky test of motor proficiency, second edition (BOT-II) in children and young adults within the school age range (4-21 years), Bayley-III motor domain in patients less than 2 years of age, especially in patients with c…		[151] Purdue Pegboard Test, User Instructions, Lafayette Instrument Company, Lafayette, IN, USA, 2015. [152] V. Mathiowetz, et al., Adult norms for the nine hole peg test of finger dexterity, Occupational Ther J Res 5 (1985) 24–33.	Growth and Development	Cognition and development
2241	Therapy development for the mucopolysaccharidoses: Updated consensus recommendations for neuropsychological endpoints	2020	van der Lee	Molecular Genetics and Metabolism	USA	Guideline	Guideline	multi-national	N/A	N/A	N/A	N/A	MPS (general)	N/A	N/A	N/A	N/A	Visual motor integration	Fine-motor ability			Beery Buktenica Development Test of Visual Motor Integration, Rey-Osterrieth Complex Figure		[148] K.E. Beery, N.A. Buktenica, N.A. Beery, Beery Buktenica Developmental Test of Visual Motor Integration, Pearson, Bloomington, MN, USA, 2010. [149] J.A. Knight, E. Kaplan, Rey-Osterrieth Complex Figure Usage: Clinical and Research Applications, Psychological Assessment Resources, Lutz, FL, USA, 2004.	Growth and Development	Cognition and development
1931	Mucopolysaccharidosis type II: European recommendations for the diagnosis and multidisciplinary management of a rare disease	2011	Scarpa	Orphanet Journal of Rare Diseases	UK	Guideline	Guideline	Pan-European	N/A	N/A	N/A	N/A	MPS II	N/A	N/A	N/A	N/A	Chronic diarhoea	Gastrointestinal manifestations		Abdomen/gastrointestinal system monitoring	Medical history*			Pathophysiological Manifestations	Gastrointestinal outcomes
1976	International Guidelines for the Management and Treatment of Morquio A Syndrome	2015	Hendriksz	American Journal of Medical Genetics	UK	Guideline	Guideline	International	N/A	N/A	N/A	N/A	MPS IVA	N/A	N/A	N/A	N/A	gastro-intestinal problems	Gastrointestinal manifestations		incl. hernias	routine clinical evaluation			Pathophysiological Manifestations	Gastrointestinal outcomes
2459	Gene Transfer Study of ABO-102 in Patients With Middle and Advanced Phases of MPS IIIA Disease	2019	https://clinicaltrials.gov/ct2/show/NCT04088734	ClinicalTrials.gov	N/A	Phase I/II, open label, single-dose, gene transfer study	Trial registration	Multi-country	24 months	2-17 years	N/A	N/A	MPS IIIA	12	ABO-102 (scAAV9.U1a.hSGSH) administered by intravenous injection through a peripheral limb vein at a dose of 3 X 10^13 vg/kg	Gene therapy	N/A	Gastrointestinal symptoms	Gastrointestinal manifestations			PedsQL™ Gastrointestinal Symptoms Scales			Pathophysiological Manifestations	Gastrointestinal outcomes
2056	Intracerebral gene therapy in children with mucopolysaccharidosis type IIIB syndrome: an uncontrolled phase 1/2 clinical trial	2017	Tardieu	Lancet Neurol	France	uncontrolled, phase I/II clinical trial	Trial	multi-centre, multi-country	30 months	18 mos to 4 years	20-53 months	Children	MPS IIIB	4	16 deposits of a recombinant adenoassociated viral vector serotype 2/5 (rAAV2/5) encoding human NAGLU in the brain and cerebellum combined with immunosuppressive therapy	Gene therapy	no comparator	viral shedding (blood)	Gene therapy monitoring			after the procedure with real-tim quantitiative PCR amplification of DNA			Pathophysiological Manifestations	Congenital, familial and genetic outcomes
2056	Intracerebral gene therapy in children with mucopolysaccharidosis type IIIB syndrome: an uncontrolled phase 1/2 clinical trial	2017	Tardieu	Lancet Neurol	France	uncontrolled, phase I/II clinical trial	Trial	multi-centre, multi-country	30 months	18 mos to 4 years	20-53 months	Children	MPS IIIB	4	16 deposits of a recombinant adenoassociated viral vector serotype 2/5 (rAAV2/5) encoding human NAGLU in the brain and cerebellum combined with immunosuppressive therapy	Gene therapy	no comparator	viral shedding (urine)	Gene therapy monitoring			after the procedure with real-tim quantitiative PCR amplification of DNA			Pathophysiological Manifestations	Congenital, familial and genetic outcomes
2549	MT2018-18: Sleeping Beauty Transposon-Engineered Plasmablasts for Hurler Syndrome Post Allo HSCT	2020	https://ClinicalTrials.gov/show/NCT04284254	ClinicalTrials.gov	N/A	Phase I/II, open label, non-randomized clinical trial	Trial registration	Single center	1 year	≥3 years and ≤8 years old	N/A	N/A	MPS I-H	36	Drug: Autologous Plasmablasts engineered to express α-L-iduronidase (IDUA) using the Sleeping Beauty transposon system. Phase 1: dose escalation - Dose Level 1: 5 x 10e7 cells/kg on Day 0 - Dose Level 2: 1 x 10e8 cells/kg on Day 0 - Dose Level 3: 1 x 10e8 cells/kg x 2 doses on Day 0 and Day 30 +/-3 days. Phase 2: expansion at MTD - Maximum Tolerated Dose (MTD) established in Phase I	Gene therapy	No comparator	Maximum tolerated dose	Gene therapy monitoring		Maximum tolerated dose (MTD) of autologous plasmablasts engineered to express large amounts of α-L-iduronidase (IDUA) using a Sleeping Beauty transposon approach				Pathophysiological Manifestations	Congenital, familial and genetic outcomes
2584	Gene Therapy With Modified Autologous Hematopoietic Stem Cells for Patients With Mucopolysaccharidosis Type IIIA	2019	https://clinicaltrials.gov/ct2/show/NCT04201405	ClinicalTrials.gov	N/A	Phase I-II, open label study	Trial registration	Single centre, single country (UK)	up to 3 years	3-24 months	N/A	N/A	MPS IIIA	3 to 5	Hematopoietic stem cell gene therapy (autologous CD34+ cells transduced with a lentiviral vector containing the human SGSH gene)	Gene therapy	N/A	Presence of replication competent virus and integration events in the leukocytes	Gene therapy monitoring		To assess safety				Pathophysiological Manifestations	Congenital, familial and genetic outcomes
2584	Gene Therapy With Modified Autologous Hematopoietic Stem Cells for Patients With Mucopolysaccharidosis Type IIIA	2019	https://clinicaltrials.gov/ct2/show/NCT04201405	ClinicalTrials.gov	N/A	Phase I-II, open label study	Trial registration	Single centre, single country (UK)	up to 3 years	3-24 months	N/A	N/A	MPS IIIA	3 to 5	Hematopoietic stem cell gene therapy (autologous CD34+ cells transduced with a lentiviral vector containing the human SGSH gene)	Gene therapy	N/A	Peripheral engraftment of IMP (investigational medicinal product)	Gene therapy monitoring	Defined as three independent and consecutive days with absolute Neutrophil Count (ANC) >500/mm3 and/or Platelets >20,000/mm3 without transfusions, and/or Hb >8.0 g/dL without transfusions.		Measured as absence of engraftment failure or delayed hematological reconstitution within the first 6 weeks of IMP delivery.			Pathophysiological Manifestations	Congenital, familial and genetic outcomes
2585	Gene Therapy With Modified Autologous Hematopoietic Stem Cells for the Treatment of Patients With Mucopolysaccharidosis Type I, Hurler Variant	2018	https://clinicaltrials.gov/ct2/show/NCT03488394	ClinicalTrials.gov	N/A	Phase I/II, open-label, single group assignment clinical trial	Trial registration	Single country	5 years	≥ 28 days and ≤ 11 years old	N/A	N/A	MPS I-H	8	Intravenous gene therapy (Frozen autologous CD34+ hematopoietic stem and progenitor cells genetically modified with the lentiviral vector IDUA LV, encoding for the α-L-iduronidase cDNA, in their final formulation medium. The drug product target dose is more or equal to 8x10^6 CD34+ cells/Kg, with a minimum dose of 4x10^6 CD34+ cells/Kg and a maximum dose of 35x10^6 CD34+ cells/Kg.)	Gene therapy	No comparator	Achievement of haematological engraftment	Gene therapy monitoring	First day of neutrophil count more than 500/mm3 and platelets more than 20,000/mm3 on 3 consecutive days (in the absence of transfusions).					Pathophysiological Manifestations	Congenital, familial and genetic outcomes
2585	Gene Therapy With Modified Autologous Hematopoietic Stem Cells for the Treatment of Patients With Mucopolysaccharidosis Type I, Hurler Variant	2018	https://clinicaltrials.gov/ct2/show/NCT03488394	ClinicalTrials.gov	N/A	Phase I/II, open-label, single group assignment clinical trial	Trial registration	Single country	5 years	≥ 28 days and ≤ 11 years old	N/A	N/A	MPS I-H	8	Intravenous gene therapy (Frozen autologous CD34+ hematopoietic stem and progenitor cells genetically modified with the lentiviral vector IDUA LV, encoding for the α-L-iduronidase cDNA, in their final formulation medium. The drug product target dose is more or equal to 8x10^6 CD34+ cells/Kg, with a minimum dose of 4x10^6 CD34+ cells/Kg and a maximum dose of 35x10^6 CD34+ cells/Kg.)	Gene therapy	No comparator	Short term tolerability (0-24 hours from injection)	Gene therapy monitoring	Percentage of subjects not experiencing short-term adverse events of any grade and systemic reactions	Used as a measure of safety of the administration of autologous haematopoietic stem cells transduced with IDUA LV				Pathophysiological Manifestations	Congenital, familial and genetic outcomes
2585	Gene Therapy With Modified Autologous Hematopoietic Stem Cells for the Treatment of Patients With Mucopolysaccharidosis Type I, Hurler Variant	2018	https://clinicaltrials.gov/ct2/show/NCT03488394	ClinicalTrials.gov	N/A	Phase I/II, open-label, single group assignment clinical trial	Trial registration	Single country	5 years	≥ 28 days and ≤ 11 years old	N/A	N/A	MPS I-H	8	Intravenous gene therapy (Frozen autologous CD34+ hematopoietic stem and progenitor cells genetically modified with the lentiviral vector IDUA LV, encoding for the α-L-iduronidase cDNA, in their final formulation medium. The drug product target dose is more or equal to 8x10^6 CD34+ cells/Kg, with a minimum dose of 4x10^6 CD34+ cells/Kg and a maximum dose of 35x10^6 CD34+ cells/Kg.)	Gene therapy	No comparator	Absence of replication competent lentivirus	Gene therapy monitoring	Percentage of subjects without Replication Competent Lentivirus	Used as a measure of safety of the administration of autologous haematopoietic stem cells transduced with IDUA LV				Pathophysiological Manifestations	Congenital, familial and genetic outcomes
2585	Gene Therapy With Modified Autologous Hematopoietic Stem Cells for the Treatment of Patients With Mucopolysaccharidosis Type I, Hurler Variant	2018	https://clinicaltrials.gov/ct2/show/NCT03488394	ClinicalTrials.gov	N/A	Phase I/II, open-label, single group assignment clinical trial	Trial registration	Single country	5 years	≥ 28 days and ≤ 11 years old	N/A	N/A	MPS I-H	8	Intravenous gene therapy (Frozen autologous CD34+ hematopoietic stem and progenitor cells genetically modified with the lentiviral vector IDUA LV, encoding for the α-L-iduronidase cDNA, in their final formulation medium. The drug product target dose is more or equal to 8x10^6 CD34+ cells/Kg, with a minimum dose of 4x10^6 CD34+ cells/Kg and a maximum dose of 35x10^6 CD34+ cells/Kg.)	Gene therapy	No comparator	Absence of malignancy or abnormal clonal proliferation	Gene therapy monitoring	Percentage of subjects without abnormal proliferation	Used as a measure of safety of the administration of autologous haematopoietic stem cells transduced with IDUA LV				Pathophysiological Manifestations	Congenital, familial and genetic outcomes
2585	Gene Therapy With Modified Autologous Hematopoietic Stem Cells for the Treatment of Patients With Mucopolysaccharidosis Type I, Hurler Variant	2018	https://clinicaltrials.gov/ct2/show/NCT03488394	ClinicalTrials.gov	N/A	Phase I/II, open-label, single group assignment clinical trial	Trial registration	Single country	5 years	≥ 28 days and ≤ 11 years old	N/A	N/A	MPS I-H	8	Intravenous gene therapy (Frozen autologous CD34+ hematopoietic stem and progenitor cells genetically modified with the lentiviral vector IDUA LV, encoding for the α-L-iduronidase cDNA, in their final formulation medium. The drug product target dose is more or equal to 8x10^6 CD34+ cells/Kg, with a minimum dose of 4x10^6 CD34+ cells/Kg and a maximum dose of 35x10^6 CD34+ cells/Kg.)	Gene therapy	No comparator	Engraftment of transduced cells at levels above 30%	Gene therapy monitoring	Adequate engraftment is defined as ≥ 0.30 VCN/genome		Engraftment will be assessed by vector-specific quantitative PCR on peripheral blood mononuclear cells (PBMC) and/or bone marrow (BM).			Pathophysiological Manifestations	Congenital, familial and genetic outcomes
53	An Extension Study to Evaluate the Safety and Efficacy of HGT-1410 Administration in Pediatric Patients with Sanfilippo Syndrome Type A	2015	https://trialsearch.who.int/Trial2.aspx?TrialID=EUCTR2014-003960-20-GB	ICTRP	N/A	Trial registration; Phase II, open-label, randomized extension interventional clinical trial	Trial registration	Multinational	120 weeks	<18	N/A	N/A	MPS IIIA	17	Recombinant human heparan N-sulfatase (rhHNS)	ERT	NR	Serum chemistry	General haematology		Measure of safety				Pathophysiological Manifestations	Blood and lymphatic system outcomes
53	An Extension Study to Evaluate the Safety and Efficacy of HGT-1410 Administration in Pediatric Patients with Sanfilippo Syndrome Type A	2015	https://trialsearch.who.int/Trial2.aspx?TrialID=EUCTR2014-003960-20-GB	ICTRP	N/A	Trial registration; Phase II, open-label, randomized extension interventional clinical trial	Trial registration	Multinational	120 weeks	<18	N/A	N/A	MPS IIIA	17	Recombinant human heparan N-sulfatase (rhHNS)	ERT	NR	Hematology	General haematology		Measure of safety				Pathophysiological Manifestations	Blood and lymphatic system outcomes
55	An extension to the safety, tolerability and preliminary efficacy study of Idursulfase-IT in patients with Hunter syndrome associated with learning disability	2011	https://trialsearch.who.int/Trial2.aspx?TrialID=EUCTR2011-000212-25-GB	ICTRP	N/A	Phase I/II, uncontrolled interventional clinical trial	Trial registration	Multi-country	43 weeks	0-18 years	N/A	N/A	MPS II	15	Intrathecal Idursulfase-IT Administered in Conjunction with Intravenous Elaprase	ERT	Not described	Serum chemistry	General haematology						Pathophysiological Manifestations	Blood and lymphatic system outcomes
55	An extension to the safety, tolerability and preliminary efficacy study of Idursulfase-IT in patients with Hunter syndrome associated with learning disability	2011	https://trialsearch.who.int/Trial2.aspx?TrialID=EUCTR2011-000212-25-GB	ICTRP	N/A	Phase I/II, uncontrolled interventional clinical trial	Trial registration	Multi-country	43 weeks	0-18 years	N/A	N/A	MPS II	15	Intrathecal Idursulfase-IT Administered in Conjunction with Intravenous Elaprase	ERT	Not described	Hematology	General haematology						Pathophysiological Manifestations	Blood and lymphatic system outcomes
449	Safety and efficacy of enzyme replacement therapy with idursulfase beta in children aged younger than 6 years with Hunter syndrome	2015	Sohn	Molecular Genetics and Metabolism	Korea	Single arm, open-label, clinical trial	Trial	Single center	52 weeks	< 6 years of age	Mean: 3.6 ± 0.8 years	Children	MPS II	6	Idursulfase beta (0.5mg/kg/week)	ERT	No comparator	Hematology	General haematology		Part of Laboratory tests. Measure of safety				Pathophysiological Manifestations	Blood and lymphatic system outcomes
449	Safety and efficacy of enzyme replacement therapy with idursulfase beta in children aged younger than 6 years with Hunter syndrome	2015	Sohn	Molecular Genetics and Metabolism	Korea	Single arm, open-label, clinical trial	Trial	Single center	52 weeks	< 6 years of age	Mean: 3.6 ± 0.8 years	Children	MPS II	6	Idursulfase beta (0.5mg/kg/week)	ERT	No comparator	Chemistry	General haematology		Part of Laboratory tests. Measure of safety				Pathophysiological Manifestations	Blood and lymphatic system outcomes
485	Enzyme replacement therapy for mucopolysaccharidosis VI (Maroteaux-Lamy syndrome): experience in Hong Kong	2011	But	Hong Kong Med J	China	Single-arm, non-randomized, open-label	Trial	Single-centre	48 weeks	n/a	17.2 & 16.8 years	Children	MPS VI	2	Recombinant human arylsulfatase B (rhASB) of Naglazyme	ERT	no comparator	Complete blood count	General haematology						Pathophysiological Manifestations	Blood and lymphatic system outcomes
530	Genistein supplementation in patients affected by Sanfilippo disease	2011	Delgadillo	Journal of Inherited Metabolic Disease	Spain	Open-label pilot trial	Trial	NR	1 year	NR	Mean(range): 9.6 (2.18-19) years old	Children and adults	MPS IIIA, MPS IIIB, MPS IIIC	19	5mg/kg/day of genistein-rich soy isoflavone extract	SRT	No comparator	Tocopherol (vitamin E) in serum	General haematology		Measured as a part of 'nutritional parameter' outcome			Artuch R, Colome C, Sierra C et al (2004) A longitudinal study of antioxidant status in phenylketonuric patients. Clin Biochem 37:198–203	Pathophysiological Manifestations	Blood and lymphatic system outcomes
530	Genistein supplementation in patients affected by Sanfilippo disease	2011	Delgadillo	Journal of Inherited Metabolic Disease	Spain	Open-label pilot trial	Trial	NR	1 year	NR	Mean(range): 9.6 (2.18-19) years old	Children and adults	MPS IIIA, MPS IIIB, MPS IIIC	19	5mg/kg/day of genistein-rich soy isoflavone extract	SRT	No comparator	Retinol in serum	General haematology		Measured as a part of 'nutritional parameter' outcome			Artuch R, Colome C, Sierra C et al (2004) A longitudinal study of antioxidant status in phenylketonuric patients. Clin Biochem 37:198–203	Pathophysiological Manifestations	Blood and lymphatic system outcomes
530	Genistein supplementation in patients affected by Sanfilippo disease	2011	Delgadillo	Journal of Inherited Metabolic Disease	Spain	Open-label pilot trial	Trial	NR	1 year	NR	Mean(range): 9.6 (2.18-19) years old	Children and adults	MPS IIIA, MPS IIIB, MPS IIIC	19	5mg/kg/day of genistein-rich soy isoflavone extract	SRT	No comparator	Coenzyme Q10 (CoQ10) in serum (umol/L)	General haematology		Measured as a part of 'nutritional parameter' outcome			Artuch R, Colome C, Sierra C et al (2004) A longitudinal study of antioxidant status in phenylketonuric patients. Clin Biochem 37:198–203	Pathophysiological Manifestations	Blood and lymphatic system outcomes
530	Genistein supplementation in patients affected by Sanfilippo disease	2011	Delgadillo	Journal of Inherited Metabolic Disease	Spain	Open-label pilot trial	Trial	NR	1 year	NR	Mean(range): 9.6 (2.18-19) years old	Children and adults	MPS IIIA, MPS IIIB, MPS IIIC	19	5mg/kg/day of genistein-rich soy isoflavone extract	SRT	No comparator	Selenium in serum	General haematology		Measured as a part of 'nutritional parameter' outcome			Artuch R, Colome C, Sierra C et al (2004) A longitudinal study of antioxidant status in phenylketonuric patients. Clin Biochem 37:198–203	Pathophysiological Manifestations	Blood and lymphatic system outcomes
530	Genistein supplementation in patients affected by Sanfilippo disease	2011	Delgadillo	Journal of Inherited Metabolic Disease	Spain	Open-label pilot trial	Trial	NR	1 year	NR	Mean(range): 9.6 (2.18-19) years old	Children and adults	MPS IIIA, MPS IIIB, MPS IIIC	19	5mg/kg/day of genistein-rich soy isoflavone extract	SRT	No comparator	Zinc in serum	General haematology		Measured as a part of 'nutritional parameter' outcome			Artuch R, Colome C, Sierra C et al (2004) A longitudinal study of antioxidant status in phenylketonuric patients. Clin Biochem 37:198–203	Pathophysiological Manifestations	Blood and lymphatic system outcomes
530	Genistein supplementation in patients affected by Sanfilippo disease	2011	Delgadillo	Journal of Inherited Metabolic Disease	Spain	Open-label pilot trial	Trial	NR	1 year	NR	Mean(range): 9.6 (2.18-19) years old	Children and adults	MPS IIIA, MPS IIIB, MPS IIIC	19	5mg/kg/day of genistein-rich soy isoflavone extract	SRT	No comparator	Blood cell count	General haematology		Included in routine biochemical laboratory tests, used to measure potential side effects of therapy				Pathophysiological Manifestations	Blood and lymphatic system outcomes
685	Safety and clinical activity of elosulfase alfa in pediatric patients with Morquio A syndrome (mucopolysaccharidosis IVA) less than 5y	2015	Jones	Pediatric Research	UK	Phase II, open-label	Trial	Multinational	52 weeks	< 5 years old	Age range: 0.8 - 4.9 y/o, Mean: 3.1 y/o	Children	MPS IVA	15	infusions of elosulfase alfa 2.0mg/kg/week	ERT	Compared to untreated subjects of similar age in the Morquio A Clinical Assessment Program study	clinical chemistry	General haematology						Pathophysiological Manifestations	Blood and lymphatic system outcomes
685	Safety and clinical activity of elosulfase alfa in pediatric patients with Morquio A syndrome (mucopolysaccharidosis IVA) less than 5y	2015	Jones	Pediatric Research	UK	Phase II, open-label	Trial	Multinational	52 weeks	< 5 years old	Age range: 0.8 - 4.9 y/o, Mean: 3.1 y/o	Children	MPS IVA	15	infusions of elosulfase alfa 2.0mg/kg/week	ERT	Compared to untreated subjects of similar age in the Morquio A Clinical Assessment Program study	hematology	General haematology						Pathophysiological Manifestations	Blood and lymphatic system outcomes
1922	Evaluation of Miglustat Treatment in Patients with Type III Mucopolysaccharidosis: A Randomized, Double-Blind, Placebo-Controlled Study	2011	Guffon	Journal of Pediatrics	France	Randomized, double-blind, placebo-controlled, phase IIB to III study	Trial	Single center	12 months	≥ 2 and ≤ 12 years of age	Treatment group: Mean: 78.4 months; Max: 45, Min: 115 months Placebo group: Mean: 79.5 months; Max: 34, Min: 137 months	Children	MPS IIIA, MPS IIIB, MPS IIIC, MPS IIID	25	Miglustat (dose = surface body of area/1.73mg x 600mg)	SRT	Placebo	Chemistry	General haematology		Measured as a part of safety				Pathophysiological Manifestations	Blood and lymphatic system outcomes
1922	Evaluation of Miglustat Treatment in Patients with Type III Mucopolysaccharidosis: A Randomized, Double-Blind, Placebo-Controlled Study	2011	Guffon	Journal of Pediatrics	France	Randomized, double-blind, placebo-controlled, phase IIB to III study	Trial	Single center	12 months	≥ 2 and ≤ 12 years of age	Treatment group: Mean: 78.4 months; Max: 45, Min: 115 months Placebo group: Mean: 79.5 months; Max: 34, Min: 137 months	Children	MPS IIIA, MPS IIIB, MPS IIIC, MPS IIID	25	Miglustat (dose = surface body of area/1.73mg x 600mg)	SRT	Placebo	Hematology	General haematology		Measured as a part of safety				Pathophysiological Manifestations	Blood and lymphatic system outcomes
1922	Evaluation of Miglustat Treatment in Patients with Type III Mucopolysaccharidosis: A Randomized, Double-Blind, Placebo-Controlled Study	2011	Guffon	Journal of Pediatrics	France	Randomized, double-blind, placebo-controlled, phase IIB to III study	Trial	Single center	12 months	≥ 2 and ≤ 12 years of age	Treatment group: Mean: 78.4 months; Max: 45, Min: 115 months Placebo group: Mean: 79.5 months; Max: 34, Min: 137 months	Children	MPS IIIA, MPS IIIB, MPS IIIC, MPS IIID	25	Miglustat (dose = surface body of area/1.73mg x 600mg)	SRT	Placebo	Vitamin B12	General haematology		Measured as a part of safety				Pathophysiological Manifestations	Blood and lymphatic system outcomes
1940	High dose genistein aglycone therapy is safe in patients with mucopolysaccharidoses involving the central nervous system	2013	Kim	Molecular Genetics and Metabolism	USA	Open label-uncontrolled trial	Trial	NR	12 months (at least)	NR	MPS II: 3.25, 10 and 10.9 years of age MPS III: mean age: 8 years, range: 1.25 - 18.5 years	Children	MPS II, MPS III	22	150mg/kg/day pure genistein aglycone	SRT	No comparator	Complete blood count (CBC)	General haematology		Measure of "laboratory studies"				Pathophysiological Manifestations	Blood and lymphatic system outcomes
1940	High dose genistein aglycone therapy is safe in patients with mucopolysaccharidoses involving the central nervous system	2013	Kim	Molecular Genetics and Metabolism	USA	Open label-uncontrolled trial	Trial	NR	12 months (at least)	NR	MPS II: 3.25, 10 and 10.9 years of age MPS III: mean age: 8 years, range: 1.25 - 18.5 years	Children	MPS II, MPS III	22	150mg/kg/day pure genistein aglycone	SRT	No comparator	Serum chemistry panel	General haematology		Measure of "laboratory studies"				Pathophysiological Manifestations	Blood and lymphatic system outcomes
1940	High dose genistein aglycone therapy is safe in patients with mucopolysaccharidoses involving the central nervous system	2013	Kim	Molecular Genetics and Metabolism	USA	Open label-uncontrolled trial	Trial	NR	12 months (at least)	NR	MPS II: 3.25, 10 and 10.9 years of age MPS III: mean age: 8 years, range: 1.25 - 18.5 years	Children	MPS II, MPS III	22	150mg/kg/day pure genistein aglycone	SRT	No comparator	Amylase	General haematology		Measure of "laboratory studies"				Pathophysiological Manifestations	Blood and lymphatic system outcomes
1940	High dose genistein aglycone therapy is safe in patients with mucopolysaccharidoses involving the central nervous system	2013	Kim	Molecular Genetics and Metabolism	USA	Open label-uncontrolled trial	Trial	NR	12 months (at least)	NR	MPS II: 3.25, 10 and 10.9 years of age MPS III: mean age: 8 years, range: 1.25 - 18.5 years	Children	MPS II, MPS III	22	150mg/kg/day pure genistein aglycone	SRT	No comparator	Lipase	General haematology		Measure of "laboratory studies"				Pathophysiological Manifestations	Blood and lymphatic system outcomes
1955	Intracerebral Administration of Adeno-Associated Viral Vector Serotype rh.10 Carrying Human SGSH and SUMF1 cDNAs in Children with Mucopolysaccharidosis Type IIIA Disease: Results of a Phase I/II Trial	2014	Tardieu	Human Gene Therapy	France	open-label, single-arm, monocentric, phase I/II clinical trial	Trial	single centre	12 months	18 months - 6 years old	range: 2 years 8 month - 6 years 7 months	Children	MPS IIIA	4	intracerebral administration of AAVrh.10 carrying the human SGSH and SUMF1 cDNAs, combined with immunosuppressive treatment	Gene therapy	No comparator	hematological tests	General haematology		incl. erythrocytes counts; hemoglobin determinations; hematocrit; white blood cell count, including differential counts; platelet counts; coagulation tests; and erythrocyte sedimentation rates				Pathophysiological Manifestations	Blood and lymphatic system outcomes
1972	Efficacy and safety of enzyme replacement therapy with BMN 110 (elosulfase alfa) for Morquio A syndrome (mucopolysaccharidosis IVA): a phase 3 randomised placebo-controlled study	2014	Hendriksz	J Inherit Metab Dis	United Kingdom	Double-blind, randomised, placebo-controlled, 24-week phase 3 study	Trial	Multinational, multicentre	24 weeks	≥5 years	Median (range): 11.9 (5,57)	Children and adults	MPS IVA	176	Elosulfase alfa 2.0 mg/kg/every other week (qow), or elosulfase alfa 2.0 mg/kg/week (weekly)	ERT	Placebo	Haematology	General haematology						Pathophysiological Manifestations	Blood and lymphatic system outcomes
1972	Efficacy and safety of enzyme replacement therapy with BMN 110 (elosulfase alfa) for Morquio A syndrome (mucopolysaccharidosis IVA): a phase 3 randomised placebo-controlled study	2014	Hendriksz	J Inherit Metab Dis	United Kingdom	Double-blind, randomised, placebo-controlled, 24-week phase 3 study	Trial	Multinational, multicentre	24 weeks	≥5 years	Median (range): 11.9 (5,57)	Children and adults	MPS IVA	176	Elosulfase alfa 2.0 mg/kg/every other week (qow), or elosulfase alfa 2.0 mg/kg/week (weekly)	ERT	Placebo	Blood chemistry	General haematology						Pathophysiological Manifestations	Blood and lymphatic system outcomes
1994	Safety and Physiological Effects of Two Different Doses of Elosulfase Alfa in Patients With Morquio A Syndrome: A Randomized, Double-blind, Pilot Study	2015	Burton	American Journal of Medical Genetics	USA	Phase 2, two-arm, randomized, double-blind, pilot study	Trial	Multinational, multicentre	27 weeks	≥7 years	Median: 11.5 years (only 3 pts >18)	Children and adults	MPS IVA	25	elosulfase alfa 2.0 mg/kg/week (n=15)	ERT	elosulfase alfa 4.0 mg/kg/week (n=10)	Clinical chemistry	General haematology						Pathophysiological Manifestations	Blood and lymphatic system outcomes
1994	Safety and Physiological Effects of Two Different Doses of Elosulfase Alfa in Patients With Morquio A Syndrome: A Randomized, Double-blind, Pilot Study	2015	Burton	American Journal of Medical Genetics	USA	Phase 2, two-arm, randomized, double-blind, pilot study	Trial	Multinational, multicentre	27 weeks	≥7 years	Median: 11.5 years (only 3 pts >18)	Children and adults	MPS IVA	25	elosulfase alfa 2.0 mg/kg/week (n=15)	ERT	elosulfase alfa 4.0 mg/kg/week (n=10)	Haematology	General haematology						Pathophysiological Manifestations	Blood and lymphatic system outcomes
1995	A phase I/II study of intrathecal idursulfase-IT in children with severe mucopolysaccharidosis II	2016	Muenzer	Genetics in Medicine	USA	Phase I/II, randomized, open-label clinical trial	Trial	Multi-centre, multi-country (USA, UK)	6 months	NR	Range: 3-18 years of age	Children	MPS II	16	Group 1: 10-mg of idursulfase-IT monthly	ERT	Group 2: 30-mg of idursulfase-IT monthly Group 3: 2-mg idursulfase-IT monthly Group 4: no treatment	Complete blood count	General haematology						Pathophysiological Manifestations	Blood and lymphatic system outcomes
1995	A phase I/II study of intrathecal idursulfase-IT in children with severe mucopolysaccharidosis II	2016	Muenzer	Genetics in Medicine	USA	Phase I/II, randomized, open-label clinical trial	Trial	Multi-centre, multi-country (USA, UK)	6 months	NR	Range: 3-18 years of age	Children	MPS II	16	Group 1: 10-mg of idursulfase-IT monthly	ERT	Group 2: 30-mg of idursulfase-IT monthly Group 3: 2-mg idursulfase-IT monthly Group 4: no treatment	Serum chemistries	General haematology						Pathophysiological Manifestations	Blood and lymphatic system outcomes
2056	Intracerebral gene therapy in children with mucopolysaccharidosis type IIIB syndrome: an uncontrolled phase 1/2 clinical trial	2017	Tardieu	Lancet Neurol	France	uncontrolled, phase I/II clinical trial	Trial	multi-centre, multi-country	30 months	18 mos to 4 years	20-53 months	Children	MPS IIIB	4	16 deposits of a recombinant adenoassociated viral vector serotype 2/5 (rAAV2/5) encoding human NAGLU in the brain and cerebellum combined with immunosuppressive therapy	Gene therapy	no comparator	hematological blood tests	General haematology		from the results section "Biological testing of serum and CSF samples showed no substantial abnormalities, except for transiently increased concentrations of alanine aminotransferase and aspartate aminotransferase in patient two 1 month after surgery"				Pathophysiological Manifestations	Blood and lymphatic system outcomes
2084	Neurocognitive and somatic stabilization in pediatric patients with severe Mucopolysaccharidosis Type I after 52 weeks of intravenous brain-penetrating insulin receptor antibody-iduronidase fusion protein (valanafusp alpha): an open label phase 1-2 trial	2018	Giugliani	Orphanet Journal of Rare Diseases	USA	Open label phase II trial	Trial	NR	52 weeks	NR	Mean (SD): 7.6 (1.3); Range: 2-15.7	Children	MPS I-H, MPS I-HS	11	IV infusions of valanafusp alpha 1, 3, or 6 mg/kg	ERT		Clinical chemistry	General haematology						Pathophysiological Manifestations	Blood and lymphatic system outcomes
2084	Neurocognitive and somatic stabilization in pediatric patients with severe Mucopolysaccharidosis Type I after 52 weeks of intravenous brain-penetrating insulin receptor antibody-iduronidase fusion protein (valanafusp alpha): an open label phase 1-2 trial	2018	Giugliani	Orphanet Journal of Rare Diseases	USA	Open label phase II trial	Trial	NR	52 weeks	NR	Mean (SD): 7.6 (1.3); Range: 2-15.7	Children	MPS I-H, MPS I-HS	11	IV infusions of valanafusp alpha 1, 3, or 6 mg/kg	ERT		Hematology tests	General haematology						Pathophysiological Manifestations	Blood and lymphatic system outcomes
2087	Diagnosis and follow-up of patients with Hunter syndrome in Spain	2018	González-Gutiérrez-Solana	Medicine	Spain	Guideline	Guideline	Single country	N/A	N/A	N/A	N/A	MPS II	N/A	N/A	N/A	N/A	Metabolic panel	General haematology		Laboratory tests; Every 6 months during the first 2 years, then every 12 months				Pathophysiological Manifestations	Blood and lymphatic system outcomes
2087	Diagnosis and follow-up of patients with Hunter syndrome in Spain	2018	González-Gutiérrez-Solana	Medicine	Spain	Guideline	Guideline	Single country	N/A	N/A	N/A	N/A	MPS II	N/A	N/A	N/A	N/A	Complete blood count	General haematology		Laboratory tests; Every 6 months during the first 2 years, then every 12 months				Pathophysiological Manifestations	Blood and lymphatic system outcomes
2092	Intrathecal heparan-N-sulfastase in patients with Sanfilippo syndrome type A: A phase IIb randomized trial	2019	Wijburg	Molecular Genetics and Metabolism	USA	Phase IIb, randomized (1:1:1)	Trial		48 weeks	12-48 months	mean age 31.9 (SD 9.3) months	Children	MPS IIIA	21	heparan-N-sulfatas intrathecal 45mg administered every 2 weeks or every 4 weeks	ERT	no treatment	hematology	General haematology						Pathophysiological Manifestations	Blood and lymphatic system outcomes
2092	Intrathecal heparan-N-sulfastase in patients with Sanfilippo syndrome type A: A phase IIb randomized trial	2019	Wijburg	Molecular Genetics and Metabolism	USA	Phase IIb, randomized (1:1:1)	Trial		48 weeks	12-48 months	mean age 31.9 (SD 9.3) months	Children	MPS IIIA	21	heparan-N-sulfatas intrathecal 45mg administered every 2 weeks or every 4 weeks	ERT	no treatment	chemistry (blood)	General haematology						Pathophysiological Manifestations	Blood and lymphatic system outcomes
2113	The long-term safety and efficacy of vestronidase alfa, rhGUS enzyme replacement therapy, in subjects with mucopolysaccharidosis VII	2020	Wang	Molecular Genetics and Metabolism	USA	Phase 3, open-label, long term extension study	Trial	Multinational	(Up to) 144 weeks	NR	8-25 years of age	Children and adults	MPS VII	12	Vestronidase alfa (recombinant human beta-glucuronidase) 4 mg/kg IV Q2W	ERT	No comparator	Hematology	General haematology		Used to measure safety				Pathophysiological Manifestations	Blood and lymphatic system outcomes
2113	The long-term safety and efficacy of vestronidase alfa, rhGUS enzyme replacement therapy, in subjects with mucopolysaccharidosis VII	2020	Wang	Molecular Genetics and Metabolism	USA	Phase 3, open-label, long term extension study	Trial	Multinational	(Up to) 144 weeks	NR	8-25 years of age	Children and adults	MPS VII	12	Vestronidase alfa (recombinant human beta-glucuronidase) 4 mg/kg IV Q2W	ERT	No comparator	Blood chemistry	General haematology		Used to measure safety				Pathophysiological Manifestations	Blood and lymphatic system outcomes
2236	Pilot study of the safety and effect of adalimumab on pain, physical, and musculoskeletal disease in mupolysaccharidosis types I and II	2017	Polgreen	Molecular Genetics and Metabolism Reports	USA	Randomized, double-blinded, placebo-conrolled crossover study	Trial	NR	32 weeks	≥ 5 years of age	6 & 15 years old	Children	MPS I-H, MPS II	2	Adalimumab (20mg [weight 15 - 30kg]) or 40mg[≥30kg])	TNF-α inhibitor	Placebo (saline)	Complete blood count	General haematology		Measure of safety				Pathophysiological Manifestations	Blood and lymphatic system outcomes
2246	A Phase 2/3 Trial of Pabinafusp Alfa, IDS Fused with Anti-Human Transferrin Receptor Antibody, Targeting Neurodegeneration in MPS-II	2021	Okuyama	Molecular Therapy	Japan	Single arm, open-label phase 2/3 clinical trial	Trial	Single country and multicenter	52 weeks	NR	Mean(range): 8.6 +/- 5.6 years of age	Children	MPS II	28	2.0mg/kg of pabinafusp alfa	ERT	No comparator	Hematology	General haematology		Measure of safety. Part of laboratory tests				Pathophysiological Manifestations	Blood and lymphatic system outcomes
2246	A Phase 2/3 Trial of Pabinafusp Alfa, IDS Fused with Anti-Human Transferrin Receptor Antibody, Targeting Neurodegeneration in MPS-II	2021	Okuyama	Molecular Therapy	Japan	Single arm, open-label phase 2/3 clinical trial	Trial	Single country and multicenter	52 weeks	NR	Mean(range): 8.6 +/- 5.6 years of age	Children	MPS II	28	2.0mg/kg of pabinafusp alfa	ERT	No comparator	Iron-related tests	General haematology		Measure of safety. Part of laboratory tests				Pathophysiological Manifestations	Blood and lymphatic system outcomes
2265	Iduronate-2-sulfatase fused with anti-hTfR antibody, pabinafusp alfa, for MPS-II: A phase 2 trial in Brazil	2021	Giugliani	Molecular Therapy	Japan	Open-label, randomized, parallel-group phase 2 clinical trial	Trial	Single country, multi-centre	26 weeks	NR	Mean ± SD: 13.27 ± 14.01	Children and adults	MPS II	19	Group 1: 1.0mg/kg/week of pabinafusp alfa administered intravenously	ERT	Group 2: 2.0mg/kg/week of pabinafusp alfa administered intravenously Group 3: 4.0mg/kg/week of pabinafusp alfa administered intravenously	Hematology	General haematology		Included as a measure of 'routine blood test'. Measure of safety				Pathophysiological Manifestations	Blood and lymphatic system outcomes
[truncated: 930 more rows]
